# Supplementary material for: 4-(3-Fluoro-4-nitro­phen­yl)morpholin-3-one
Source: Acta Crystallogr Sect E Struct Rep Online. 2011 May 28;67(Pt 6):o1549. doi: 10.1107/S1600536811019738 (PMC3120424; doi:10.1107/S1600536811019738)
Supplement: Supplementary file 2 [file e-67-o1549-Isup2.hkl]

# 
# h,k,l, Fc-squared, Fo-squared, sigma(Fo-squared) and status flag 
# 
data_I
_shelx_title ' shelx in P-1' 
_shelx_refln_list_code          4 
_shelx_F_calc_maximum       69.49 
_exptl_crystal_F_000       248.00 
_reflns_d_resolution_high  0.7303 
 
loop_ 
 _symmetry_equiv_pos_as_xyz 
 'x, y, z' 
 '-x, -y, -z' 
 
_cell_length_a     6.6408 
_cell_length_b     7.3788 
_cell_length_c    10.8546 
_cell_angle_alpha  73.304 
_cell_angle_beta   75.391 
_cell_angle_gamma  74.303 
 
_shelx_F_squared_multiplier     1.000 
 
loop_ 
 _refln_index_h 
 _refln_index_k 
 _refln_index_l 
 _refln_F_squared_calc 
 _refln_F_squared_meas 
 _refln_F_squared_sigma 
 _refln_observed_status 
   1   0   0      335.56      291.09      2.80 o 
   2   0   0       45.19       52.10      1.50 o 
   3   0   0        1.24        2.13      1.00 o 
   4   0   0       73.14       91.57      4.33 o 
   5   0   0      110.54      133.11      6.24 o 
   6   0   0        3.47        5.58      4.14 o 
   7   0   0       16.92       15.36      2.80 o 
   8   0   0       29.78       35.30      4.53 o 
  -8   1   0       14.17       12.72      3.45 o 
  -7   1   0        0.25        0.64      1.14 o 
  -6   1   0      766.33      735.35     27.30 o 
  -5   1   0        4.59        1.94      1.14 o 
  -4   1   0       33.23       37.56      3.19 o 
  -3   1   0     1986.83     2410.42    196.73 o 
  -2   1   0      746.17      753.22      9.18 o 
  -1   1   0       44.46       41.80      1.01 o 
   0   1   0        1.65        1.99      0.19 o 
   1   1   0       46.05       38.20      0.82 o 
   2   1   0      190.02      177.92      3.41 o 
   3   1   0     1892.51     2035.78    100.53 o 
   4   1   0        0.03        1.58      1.16 o 
   5   1   0        4.96        5.36      3.36 o 
   6   1   0      351.90      325.57     13.44 o 
   7   1   0      179.88      159.61     11.69 o 
   8   1   0        1.11        0.68      1.30 o 
  -8   2   0       76.85       85.97      6.55 o 
  -7   2   0        5.66        4.97      3.33 o 
  -6   2   0       21.14       17.23      3.49 o 
  -5   2   0       16.91       16.36      2.35 o 
  -4   2   0      147.08      153.35      7.68 o 
  -3   2   0       59.33       69.97      3.35 o 
  -2   2   0     1349.73     1410.14     14.37 o 
  -1   2   0       57.46       60.06      1.38 o 
   2   2   0       32.60       44.00      1.23 o 
   3   2   0       99.03       93.66      2.79 o 
   4   2   0        6.14        2.33      1.25 o 
   5   2   0        0.83        1.18      1.05 o 
   6   2   0       23.20       21.28      3.71 o 
   7   2   0        2.38        4.34      3.50 o 
   8   2   0        0.02        0.55      1.47 o 
  -7   3   0       20.28       16.30      2.97 o 
  -6   3   0       88.65       79.32      7.65 o 
  -5   3   0      184.11      147.28      8.89 o 
  -4   3   0        0.02        0.40      0.74 o 
  -3   3   0       76.92       98.92      4.96 o 
  -2   3   0     1585.92     1776.66     62.14 o 
  -1   3   0      174.45      182.33      5.51 o 
   0   3   0      175.89      181.46      2.49 o 
   1   3   0       12.47        8.95      0.52 o 
   2   3   0       32.30       33.50      1.12 o 
   3   3   0      224.72      242.14      4.39 o 
   4   3   0      389.26      466.88     10.06 o 
   5   3   0       74.96       82.08      4.71 o 
   6   3   0       11.48       12.12      3.78 o 
   7   3   0      203.07      188.54     15.49 o 
   8   3   0        7.23        3.30      4.24 o 
  -7   4   0        1.03        0.68      3.58 o 
  -6   4   0        0.02        0.30      1.16 o 
  -5   4   0       19.33       16.76      2.53 o 
  -4   4   0        3.30        3.85      2.13 o 
  -3   4   0       21.69       21.57      2.11 o 
  -2   4   0       61.64       65.23      3.90 o 
  -1   4   0      821.41      909.29     12.72 o 
   0   4   0       28.52       26.70      1.43 o 
   1   4   0     2638.53     3096.15     70.25 o 
   2   4   0      104.27      114.87      2.84 o 
   3   4   0      104.21       97.89      2.58 o 
   4   4   0        7.36        4.78      1.13 o 
   5   4   0       17.04       14.98      2.12 o 
   6   4   0        4.93        4.06      2.85 o 
   7   4   0       91.26       87.75      8.55 o 
   8   4   0       16.11       15.36      3.00 o 
  -6   5   0       17.73       15.13      5.18 o 
  -5   5   0      170.60      170.67     13.15 o 
  -4   5   0       19.39       23.86      3.39 o 
  -3   5   0        3.10        2.40      2.66 o 
  -2   5   0      187.99      199.92      8.66 o 
  -1   5   0      130.55      133.24      3.26 o 
   0   5   0       84.34       76.39      3.05 o 
   1   5   0      158.04      157.48      7.22 o 
   2   5   0        2.33        3.37      0.75 o 
   3   5   0        4.10        4.01      0.70 o 
   4   5   0       73.66       78.68      3.72 o 
   5   5   0       13.45       14.16      2.28 o 
   6   5   0        2.72        2.23      2.41 o 
   7   5   0       76.55       74.52      7.02 o 
   8   5   0        4.17        2.41      3.19 o 
  -4   6   0       15.22       12.41      4.08 o 
  -3   6   0        0.29        1.34      2.27 o 
  -2   6   0        0.05        0.06      1.85 o 
  -1   6   0       40.03       45.48      2.67 o 
   0   6   0       74.54       77.44      9.42 o 
   1   6   0      446.19      428.49     21.55 o 
   2   6   0      138.03      127.17      8.20 o 
   3   6   0        0.00        2.78      1.11 o 
   4   6   0        3.21        3.02      2.34 o 
   5   6   0       74.36       79.33      7.39 o 
   6   6   0      120.99      124.04      9.53 o 
   7   6   0       13.16       14.01      3.53 o 
  -4   7   0       49.19       49.27     10.07 o 
  -3   7   0       22.83       27.06      5.07 o 
  -2   7   0       37.74       38.47      4.89 o 
  -1   7   0        0.59        0.61      0.58 o 
   0   7   0       42.69       42.99      3.92 o 
   1   7   0        4.17        3.77      0.97 o 
   2   7   0        1.95        1.60      1.64 o 
   3   7   0       29.36       29.34      3.54 o 
   4   7   0        0.38        0.40      0.94 o 
   5   7   0       13.22       10.59      2.53 o 
   6   7   0        4.77        3.66      5.73 o 
   7   7   0        3.74        2.00      6.13 o 
  -3   8   0        0.38        0.44      1.67 o 
  -2   8   0        8.13        7.92      7.14 o 
  -1   8   0        0.60        1.52      2.17 o 
   0   8   0        5.77        5.73      6.81 o 
   1   8   0       23.60       19.91      4.84 o 
   2   8   0      196.68      181.59     24.77 o 
   3   8   0        7.05        7.98      4.55 o 
   4   8   0       13.96       12.01      3.97 o 
   5   8   0       20.21       20.03      3.38 o 
   6   8   0        7.67        7.50      3.22 o 
  -1   9   0       37.22       31.18      5.57 o 
   0   9   0        1.97        1.59      3.04 o 
   1   9   0        6.82        5.20     11.06 o 
   2   9   0        8.49        8.64      3.93 o 
   3   9   0        5.28        4.05     10.49 o 
   4   9   0       20.08       15.52      4.54 o 
  -4  -9   1        4.81        3.18      5.39 o 
  -3  -9   1       18.46       26.43      7.65 o 
  -2  -9   1       10.91        8.13     16.01 o 
  -1  -9   1       22.23       17.33      5.26 o 
   0  -9   1        6.97        9.19      3.33 o 
  -5  -8   1       25.10       19.80      7.13 o 
  -4  -8   1        2.05        1.32      2.47 o 
  -3  -8   1        0.09        0.69      1.94 o 
  -2  -8   1      166.23      151.32     15.59 o 
  -1  -8   1      279.88      275.79     20.64 o 
   0  -8   1       18.66       20.53     16.97 o 
   1  -8   1       44.07       43.92      6.28 o 
   2  -8   1        7.81        3.51      8.04 o 
   3  -8   1        1.64        1.02      1.68 o 
  -6  -7   1        5.09        3.16      5.03 o 
  -5  -7   1       12.44       12.95      3.27 o 
  -4  -7   1      119.84      120.48     12.19 o 
  -3  -7   1        0.66        1.31      1.93 o 
  -2  -7   1       15.58       20.79      9.85 o 
  -1  -7   1      127.07       98.24     30.09 o 
   0  -7   1        7.22        4.14      4.18 o 
   1  -7   1       52.48       56.29      5.38 o 
   2  -7   1       23.99       25.72      3.57 o 
   3  -7   1       10.71       13.89      3.89 o 
   4  -7   1        1.91        2.97      2.63 o 
  -7  -6   1       85.35       85.91     11.37 o 
  -6  -6   1       17.52       15.07      3.41 o 
  -5  -6   1        8.12        9.90      2.58 o 
  -4  -6   1        0.38        0.34      0.44 o 
  -3  -6   1        8.88        9.06      1.38 o 
  -2  -6   1       67.78       70.42      3.72 o 
  -1  -6   1     1066.04     1198.22     68.42 o 
   0  -6   1        3.82        4.13      0.56 o 
   1  -6   1      112.45      118.84      6.44 o 
   2  -6   1       41.24       42.03      6.04 o 
   3  -6   1        0.04        0.58      1.99 o 
   4  -6   1        2.10        1.40      1.87 o 
   5  -6   1       16.72       17.58      5.83 o 
  -8  -5   1        9.15        2.97      8.15 o 
  -7  -5   1      141.16      133.11      9.41 o 
  -6  -5   1       12.59       12.44      2.67 o 
  -5  -5   1       18.76       17.61      2.38 o 
  -4  -5   1      325.53      347.64      8.05 o 
  -3  -5   1      173.66      180.50      8.34 o 
  -2  -5   1        3.53        4.40      0.94 o 
  -1  -5   1        4.47        4.13      0.59 o 
   0  -5   1      222.27      217.17      6.50 o 
   1  -5   1        3.76        3.79      0.45 o 
   2  -5   1      243.52      241.08      5.72 o 
   3  -5   1        2.90        3.74      1.08 o 
   4  -5   1       23.07       25.04      6.82 o 
   5  -5   1       60.56       53.22      5.69 o 
   6  -5   1       21.11       19.15      4.60 o 
  -8  -4   1        6.67        5.42      8.07 o 
  -7  -4   1        2.22        1.41      1.48 o 
  -6  -4   1       49.49       44.64      4.38 o 
  -5  -4   1       10.48        7.21      2.54 o 
  -4  -4   1        9.40       11.05      1.71 o 
  -3  -4   1       25.81       25.64      1.66 o 
  -2  -4   1        2.12        2.04      1.09 o 
  -1  -4   1     2048.20     2254.65     51.44 o 
   0  -4   1     1468.63     1772.30     48.84 o 
   1  -4   1      432.05      455.26     18.11 o 
   2  -4   1      213.15      231.84      8.03 o 
   3  -4   1       45.59       48.61      3.12 o 
   4  -4   1       11.34       10.53      2.07 o 
   5  -4   1        0.49        0.28      1.21 o 
   6  -4   1       10.44        8.79     11.39 o 
   7  -4   1        0.23        0.16      1.22 o 
  -8  -3   1        0.37        0.70      2.34 o 
  -7  -3   1       69.19       60.83      6.80 o 
  -6  -3   1      202.99      183.58     11.64 o 
  -5  -3   1       46.73       42.35      3.44 o 
  -4  -3   1        0.39        2.52      1.60 o 
  -3  -3   1     1248.20     1407.53     36.86 o 
  -2  -3   1       19.00       18.91      1.01 o 
  -1  -3   1        0.01        0.17      0.23 o 
   0  -3   1        7.89       10.66      0.54 o 
   1  -3   1       35.84       39.39      1.09 o 
   2  -3   1        0.38        2.01      1.15 o 
   3  -3   1      317.56      340.93     14.34 o 
   4  -3   1       77.34       84.58      4.16 o 
   5  -3   1        0.00        0.65      1.35 o 
   6  -3   1      274.07      260.23     20.06 o 
   7  -3   1       47.24       56.35      6.65 o 
  -8  -2   1       25.06       28.31      4.01 o 
  -7  -2   1       52.29       48.82      6.09 o 
  -6  -2   1        0.04        0.23      1.27 o 
  -5  -2   1        7.02       11.11      3.67 o 
  -4  -2   1      143.74      152.17      5.52 o 
  -3  -2   1      128.76      117.41      5.43 o 
  -2  -2   1       10.09        8.43      0.62 o 
  -1  -2   1      275.95      294.65      4.47 o 
   1  -2   1      156.58      158.01      2.84 o 
   2  -2   1      282.51      267.91      3.82 o 
   3  -2   1        0.15        0.33      0.41 o 
   4  -2   1      172.67      197.44      9.30 o 
   5  -2   1        5.86        9.34      4.89 o 
   6  -2   1        2.41        3.22      2.36 o 
   7  -2   1        0.03        0.29      1.86 o 
   8  -2   1        0.60        0.93      1.99 o 
  -8  -1   1        3.39        3.47      2.67 o 
  -7  -1   1       13.61       16.80      4.08 o 
  -6  -1   1      324.80      299.74     16.19 o 
  -5  -1   1       16.62       25.15      2.89 o 
  -4  -1   1        6.32       11.56      2.11 o 
  -3  -1   1     1026.14     1220.13     14.28 o 
  -2  -1   1      133.51      124.00      2.25 o 
  -1  -1   1       14.66       11.75      0.51 o 
   0  -1   1       16.13       15.90      0.56 o 
   1  -1   1      122.55      135.40      2.54 o 
   2  -1   1       47.85       49.91      1.59 o 
   3  -1   1       69.26       86.30      5.84 o 
   4  -1   1       15.16       11.13      1.85 o 
   5  -1   1        5.04        4.22      2.05 o 
   6  -1   1       30.96       28.06      3.59 o 
   7  -1   1       21.16       13.93      4.68 o 
   8  -1   1       54.70       64.44      7.54 o 
  -8   0   1       56.16       62.99      7.47 o 
  -7   0   1        1.80        1.39      1.33 o 
  -6   0   1       69.24       65.94      5.82 o 
  -5   0   1       12.50       11.42      2.91 o 
  -4   0   1       42.48       40.57      2.97 o 
  -3   0   1      210.06      200.87      4.38 o 
  -2   0   1     1535.77     1595.50     14.78 o 
  -1   0   1      544.21      591.88     22.74 o 
   0   0   1      174.62      185.26      7.02 o 
   1   0   1     4829.55     5023.68     87.48 o 
   2   0   1      593.35      534.68     15.78 o 
   3   0   1      126.23      137.92      5.95 o 
   4   0   1        0.35        3.00      1.86 o 
   5   0   1       45.53       44.37      3.59 o 
   6   0   1       73.13       69.90      5.24 o 
   7   0   1        1.30        1.90      1.93 o 
   8   0   1       17.42       16.60      4.60 o 
  -8   1   1        4.45        3.14      2.64 o 
  -7   1   1        1.74        2.30      1.95 o 
  -6   1   1        2.68        3.68      1.72 o 
  -5   1   1       57.53       41.03      3.74 o 
  -4   1   1       44.01       32.70      2.93 o 
  -3   1   1       19.12       14.23      1.31 o 
  -2   1   1      963.45     1091.48     16.07 o 
  -1   1   1      115.07      118.72      2.47 o 
   0   1   1       37.54       35.41      0.86 o 
   1   1   1      153.67      152.83      2.21 o 
   2   1   1      118.64      120.52      2.63 o 
   3   1   1       20.37       18.05      1.42 o 
   4   1   1       76.09      111.43      5.87 o 
   5   1   1       61.20       65.25      4.41 o 
   6   1   1       45.02       49.05      4.40 o 
   7   1   1       11.26        6.25      2.26 o 
   8   1   1       35.25       44.27      4.68 o 
  -7   2   1        9.05        8.87      2.36 o 
  -6   2   1        6.43        4.91      4.39 o 
  -5   2   1       83.77       79.51      5.26 o 
  -4   2   1      106.60      105.40      4.95 o 
  -3   2   1       30.44       28.32      2.60 o 
  -2   2   1        0.13        0.58      0.33 o 
  -1   2   1     1072.53     1135.00      9.06 o 
   0   2   1      967.32     1081.51     23.06 o 
   1   2   1      562.28      617.11      9.05 o 
   2   2   1      501.25      480.59      7.71 o 
   3   2   1      163.45      186.12      6.73 o 
   4   2   1        8.48        7.18      3.94 o 
   5   2   1       18.03       19.19      2.43 o 
   6   2   1        6.83        6.48      2.58 o 
   7   2   1      182.91      183.07     13.04 o 
   8   2   1       38.11       37.98      4.33 o 
  -7   3   1        8.42        5.27      4.51 o 
  -6   3   1        9.26        9.28      2.74 o 
  -5   3   1       28.07       25.85      3.22 o 
  -4   3   1      120.43      120.71      5.34 o 
  -3   3   1       61.85       66.54      4.21 o 
  -2   3   1       22.23       24.53      1.93 o 
  -1   3   1      123.46      105.25      2.15 o 
   0   3   1      118.41      116.63      2.03 o 
   1   3   1      143.89      138.02      2.70 o 
   2   3   1      104.52       97.09      1.76 o 
   3   3   1       49.06       52.92      1.90 o 
   4   3   1       11.96       11.29      1.64 o 
   5   3   1        9.40       12.15      6.28 o 
   6   3   1       18.73       18.71      2.62 o 
   7   3   1        0.02        0.38      1.16 o 
   8   3   1       52.22       61.18      5.34 o 
  -6   4   1        1.12        0.90      1.33 o 
  -5   4   1        0.01        0.14      0.86 o 
  -4   4   1      121.01      108.39      7.26 o 
  -3   4   1       38.79       37.39      2.77 o 
  -2   4   1       20.64       25.52      2.62 o 
  -1   4   1       41.07       38.83      1.88 o 
   0   4   1        0.27        1.22      0.58 o 
   1   4   1       19.92       21.12      0.82 o 
   2   4   1      113.38       99.56      2.18 o 
   3   4   1       85.16       80.32      2.06 o 
   4   4   1       11.97       10.53      1.52 o 
   5   4   1      272.80      296.59      8.76 o 
   6   4   1       97.67      104.10      7.20 o 
   7   4   1        9.62        9.31      4.02 o 
   8   4   1       14.46       13.41      3.15 o 
  -6   5   1        1.20        1.59      3.24 o 
  -5   5   1        3.98        2.87      1.51 o 
  -4   5   1       20.19       21.15      3.31 o 
  -3   5   1       29.44       26.14      2.87 o 
  -2   5   1        1.53        1.32      1.61 o 
  -1   5   1      143.30      131.32      5.50 o 
   0   5   1       25.89       27.93      1.99 o 
   1   5   1       56.53       56.52      2.08 o 
   2   5   1       35.30       35.48      2.12 o 
   3   5   1        2.95        2.29      0.51 o 
   4   5   1       32.30       30.89      1.59 o 
   5   5   1        1.63        2.48      2.27 o 
   6   5   1       40.82       41.33      4.09 o 
   7   5   1       10.98        7.24     10.36 o 
   8   5   1        9.88       12.89      4.79 o 
  -4   6   1        7.79        9.61      9.67 o 
  -3   6   1        6.03        5.12      1.64 o 
  -2   6   1       15.61       12.71      1.83 o 
  -1   6   1       16.27       16.86      1.70 o 
   0   6   1       67.33       69.67      2.63 o 
   1   6   1       44.84       45.06      1.70 o 
   2   6   1       14.96       13.17      0.84 o 
   3   6   1       32.05       30.70      1.50 o 
   4   6   1       22.35       22.66      3.05 o 
   5   6   1       17.38       20.36      4.06 o 
   6   6   1       92.00       95.74     10.88 o 
   7   6   1       59.41       65.51      6.78 o 
   8   6   1       10.98        5.16     11.28 o 
  -4   7   1        0.33        0.33      1.72 o 
  -3   7   1       30.23       31.93      3.52 o 
  -2   7   1        1.28        0.90      1.34 o 
  -1   7   1       32.93       31.68      3.35 o 
   0   7   1      147.44      143.83      7.45 o 
   1   7   1        4.63        5.04      1.30 o 
   2   7   1       14.70       17.40      2.33 o 
   3   7   1       51.28       57.43      6.19 o 
   4   7   1       32.46       32.33      4.05 o 
   5   7   1       15.35       16.21      3.27 o 
   6   7   1        7.44        5.60      8.41 o 
   7   7   1       14.30       11.84      4.02 o 
  -3   8   1       10.56        6.32     10.62 o 
  -2   8   1       11.58       12.98      3.29 o 
  -1   8   1        7.25        5.65      6.88 o 
   0   8   1       23.62       28.85      5.90 o 
   1   8   1       29.76       32.86      6.35 o 
   2   8   1       23.47       28.05      6.21 o 
   3   8   1        1.30        0.80      0.92 o 
   4   8   1        8.56       10.88      2.84 o 
   5   8   1       28.37       31.04      4.00 o 
   6   8   1       33.47       35.43      5.86 o 
  -1   9   1       14.13       11.16      4.03 o 
   0   9   1        0.00       -0.03      1.74 o 
   1   9   1        1.68        1.04      2.10 o 
   2   9   1        1.43        1.46      4.37 o 
   3   9   1       13.76       19.43      5.03 o 
   4   9   1        0.15        0.13      1.87 o 
   5   9   1        2.32        1.45      4.72 o 
  -3  -9   2        7.54        4.55      9.21 o 
  -2  -9   2        0.51        0.03      1.74 o 
  -1  -9   2       24.72       21.24      5.10 o 
   0  -9   2        6.20        3.14      6.67 o 
  -5  -8   2        0.74        0.99      4.05 o 
  -4  -8   2       10.41        5.56     10.80 o 
  -3  -8   2        1.65        1.04      4.47 o 
  -2  -8   2        7.61        7.09     10.42 o 
  -1  -8   2      239.46      245.10     13.70 o 
   0  -8   2       16.78       17.13      6.59 o 
   1  -8   2        3.96        3.54      4.18 o 
   2  -8   2        3.08        1.83      3.10 o 
  -6  -7   2        2.12        1.67      2.10 o 
  -5  -7   2        0.07        0.29      1.28 o 
  -4  -7   2      105.30      101.44      7.22 o 
  -3  -7   2       26.49       25.14      6.26 o 
  -2  -7   2       41.53       43.04      7.58 o 
  -1  -7   2       10.24       10.32      1.85 o 
   0  -7   2       43.03       39.43      4.21 o 
   1  -7   2        0.09        0.33      0.69 o 
   2  -7   2       60.82       57.18      4.94 o 
   3  -7   2        1.36        0.69      1.80 o 
   4  -7   2       10.55       12.95      4.28 o 
  -7  -6   2        0.73        0.94      2.45 o 
  -6  -6   2       20.08       16.72      3.54 o 
  -5  -6   2       20.62       17.22      3.48 o 
  -4  -6   2       20.72       21.11      2.21 o 
  -3  -6   2        0.00        0.00      0.73 o 
  -2  -6   2        5.36        5.11      0.97 o 
  -1  -6   2      165.06      161.90      7.45 o 
   0  -6   2      191.01      198.97     11.31 o 
   1  -6   2      404.32      415.55     25.64 o 
   2  -6   2        5.93        5.38      6.57 o 
   3  -6   2        8.19        9.25      3.20 o 
   4  -6   2        0.83        0.92      2.25 o 
   5  -6   2        0.05        0.28      1.46 o 
  -7  -5   2        0.32        0.61      1.85 o 
  -6  -5   2       10.58        7.08      6.20 o 
  -5  -5   2       91.22       89.44      6.35 o 
  -4  -5   2        7.29        6.50      1.53 o 
  -3  -5   2      198.15      200.55      5.60 o 
  -2  -5   2       78.30       73.87      3.87 o 
  -1  -5   2       40.26       40.87      1.57 o 
   0  -5   2       30.02       29.05      2.50 o 
   1  -5   2       10.21       10.28      2.17 o 
   2  -5   2        3.62        5.92      5.93 o 
   3  -5   2       68.33       76.22      9.52 o 
   4  -5   2        3.75        5.52      3.14 o 
   5  -5   2        6.85        5.68      9.75 o 
   6  -5   2       60.60       53.66      5.96 o 
  -8  -4   2        6.31        3.93      4.58 o 
  -7  -4   2        8.75        7.27      2.63 o 
  -6  -4   2        1.83        2.71      2.67 o 
  -5  -4   2        3.18        1.56      1.43 o 
  -4  -4   2       47.77       48.57      3.24 o 
  -3  -4   2      109.87      112.92      4.49 o 
  -2  -4   2        0.39        0.36      0.30 o 
  -1  -4   2      416.41      460.65      6.47 o 
   0  -4   2     1202.13     1408.46     94.01 o 
   1  -4   2       93.90       88.07      7.08 o 
   2  -4   2      232.63      234.56      5.73 o 
   3  -4   2        2.06        1.76      1.49 o 
   4  -4   2       67.85       69.22      4.95 o 
   5  -4   2        1.13        1.44      2.36 o 
   6  -4   2        8.24        6.64      8.05 o 
   7  -4   2        0.14        0.39      1.11 o 
  -8  -3   2        0.01        0.19      1.62 o 
  -7  -3   2       58.55       58.36      5.38 o 
  -6  -3   2       15.68       14.72      2.80 o 
  -5  -3   2       69.71       74.99      5.01 o 
  -4  -3   2        1.77        4.50      2.74 o 
  -3  -3   2       64.47       76.90      3.44 o 
  -2  -3   2      112.53      111.09      2.47 o 
  -1  -3   2      127.50      130.73      2.60 o 
   0  -3   2       63.99       49.23      7.83 o 
   1  -3   2        0.42        0.76      1.11 o 
   2  -3   2        1.26        2.34      0.82 o 
   3  -3   2        3.33        3.01      1.52 o 
   4  -3   2        4.82        6.00      3.02 o 
   5  -3   2       21.90       20.57      2.67 o 
   6  -3   2        7.31        6.86      2.34 o 
   7  -3   2        5.86        2.51      2.71 o 
  -8  -2   2        0.36        0.51      1.53 o 
  -7  -2   2       38.35       40.56      5.24 o 
  -6  -2   2       38.73       38.76      4.71 o 
  -5  -2   2       25.54       21.66      2.65 o 
  -4  -2   2       10.44       11.08      2.12 o 
  -3  -2   2       21.17       17.11      2.30 o 
  -2  -2   2      564.05      581.37      8.72 o 
  -1  -2   2      258.38      280.56      6.22 o 
   0  -2   2      813.03      819.90     50.31 o 
   1  -2   2      544.87      581.55     17.84 o 
   2  -2   2      157.78      151.20      2.78 o 
   3  -2   2       15.71       23.33      1.98 o 
   4  -2   2        0.02        0.52      0.75 o 
   5  -2   2       20.09       16.39      2.24 o 
   6  -2   2       34.40       31.51      3.99 o 
   7  -2   2        0.39        0.51      1.16 o 
   8  -2   2        5.07        4.75      7.62 o 
  -8  -1   2        0.17        0.33      1.31 o 
  -7  -1   2        0.07        0.40      2.02 o 
  -6  -1   2      110.09      103.59      7.52 o 
  -5  -1   2        3.60        2.19      2.20 o 
  -4  -1   2       82.39       67.67      4.24 o 
  -3  -1   2      210.50      194.80      5.85 o 
  -2  -1   2      131.15      151.65      2.51 o 
  -1  -1   2     1098.71     1163.43      9.41 o 
   0  -1   2       30.82       31.54      0.82 o 
   1  -1   2       42.10       37.21      0.95 o 
   2  -1   2        3.98        6.96      0.63 o 
   3  -1   2        0.05        1.79      1.10 o 
   4  -1   2       28.00       33.52      2.81 o 
   5  -1   2        0.43        1.10      1.08 o 
   6  -1   2       96.18       97.18      7.14 o 
   7  -1   2        0.58        1.78      1.51 o 
   8  -1   2       18.63       20.13      4.06 o 
  -8   0   2       64.00       65.28      5.95 o 
  -7   0   2      135.74      142.27      9.05 o 
  -6   0   2        0.56        1.08      1.13 o 
  -5   0   2       26.31       24.77      2.77 o 
  -4   0   2      292.34      285.82     11.12 o 
  -3   0   2      159.00      144.30      3.76 o 
  -2   0   2      106.09      114.71      2.30 o 
  -1   0   2      824.07      909.59     14.35 o 
   0   0   2     1361.07     1363.37     14.83 o 
   1   0   2      158.53      141.18      2.93 o 
   2   0   2      511.29      522.42      7.85 o 
   3   0   2      488.23      505.03     16.06 o 
   4   0   2        3.28        5.63      2.99 o 
   5   0   2       23.86       24.21      2.60 o 
   6   0   2       51.20       52.37      4.61 o 
   7   0   2      152.48      152.63     11.24 o 
   8   0   2       14.85       16.49      3.42 o 
  -8   1   2       54.71       60.80      5.53 o 
  -7   1   2        1.96        1.80      2.18 o 
  -6   1   2       28.26       25.38      3.36 o 
  -5   1   2        4.34        4.87      3.29 o 
  -4   1   2      108.98      104.88      5.59 o 
  -3   1   2      133.89      132.56      3.81 o 
  -2   1   2        5.50        3.70      0.57 o 
  -1   1   2      831.53      823.64     12.26 o 
   0   1   2       27.49       26.50      0.58 o 
   1   1   2      240.76      234.36      2.86 o 
   2   1   2        1.36        0.82      0.35 o 
   3   1   2       36.58       35.98      1.90 o 
   4   1   2       10.23        5.99      1.33 o 
   5   1   2       79.52       82.31      4.81 o 
   6   1   2       33.78       32.73      3.49 o 
   7   1   2        0.98        0.96      1.66 o 
   8   1   2       32.78       38.37      4.56 o 
  -7   2   2        1.87        1.22      1.83 o 
  -6   2   2        8.67        8.32      3.19 o 
  -5   2   2       37.47       36.34      3.45 o 
  -4   2   2       93.68       87.99      4.77 o 
  -3   2   2       46.84       56.56      3.15 o 
  -2   2   2       79.29       74.34      2.35 o 
  -1   2   2      636.84      636.11      7.35 o 
   0   2   2       30.95       28.86      0.92 o 
   1   2   2       59.55       39.77      1.03 o 
   2   2   2      202.10      216.77      2.91 o 
   3   2   2       38.47       44.15      1.92 o 
   4   2   2      130.48      123.07      6.11 o 
   5   2   2      301.23      301.06      8.88 o 
   6   2   2      112.16      113.41      7.16 o 
   7   2   2        4.01        3.75      3.13 o 
   8   2   2       33.23       32.90      4.34 o 
   9   2   2        0.02        0.45      1.09 o 
  -7   3   2       37.87       35.79      4.82 o 
  -6   3   2        0.01        0.47      0.94 o 
  -5   3   2       52.58       47.69      4.33 o 
  -4   3   2       21.17       19.44      2.21 o 
  -3   3   2        6.48        6.20      1.89 o 
  -2   3   2        3.82        3.49      0.86 o 
  -1   3   2      264.88      259.78      5.77 o 
   0   3   2      220.16      239.52      3.94 o 
   1   3   2      379.79      407.30     10.40 o 
   2   3   2       10.75       10.30      0.93 o 
   3   3   2      106.09      101.70      2.49 o 
   4   3   2        0.32        1.09      0.85 o 
   5   3   2        0.50        1.31      1.07 o 
   6   3   2      101.40      106.17      6.21 o 
   7   3   2        1.88        1.44      1.53 o 
   8   3   2        0.20        0.48      1.77 o 
   9   3   2        3.60        1.51      2.61 o 
  -6   4   2       12.37       10.11      2.14 o 
  -5   4   2        2.20        3.68      2.97 o 
  -4   4   2       39.10       37.42      3.49 o 
  -3   4   2        0.16        0.24      0.53 o 
  -2   4   2        1.87        3.66      2.79 o 
  -1   4   2       13.49        9.49      1.39 o 
   0   4   2      267.65      277.85      5.55 o 
   1   4   2       34.86       33.16      1.67 o 
   2   4   2       42.85       36.44      2.57 o 
   3   4   2        0.75        0.85      0.22 o 
   4   4   2        0.10        1.69      1.00 o 
   5   4   2        3.00        3.02      2.12 o 
   6   4   2      163.82      153.83      9.34 o 
   7   4   2      129.45      130.90      9.81 o 
   8   4   2       17.82       16.25      2.87 o 
  -5   5   2       27.63       25.45      3.02 o 
  -4   5   2       38.04       37.98      5.10 o 
  -3   5   2       85.69       92.48      7.43 o 
  -2   5   2       12.56       14.19      2.42 o 
  -1   5   2      211.03      214.23      5.80 o 
   0   5   2      329.45      338.70     10.26 o 
   1   5   2       63.21       64.98      1.94 o 
   2   5   2        2.01        2.81      2.30 o 
   3   5   2       52.76       53.91      4.26 o 
   4   5   2      243.58      246.28      7.23 o 
   5   5   2       46.46       48.49      3.44 o 
   6   5   2       11.12       11.70      2.38 o 
   7   5   2        8.14        6.09      7.09 o 
   8   5   2       13.06       11.89      7.32 o 
  -5   6   2        1.76        2.49      4.92 o 
  -4   6   2       17.04       15.20      6.02 o 
  -3   6   2        1.38        0.81      1.58 o 
  -2   6   2      109.16      112.91      6.92 o 
  -1   6   2       44.73       43.97      2.85 o 
   0   6   2        9.51       10.40      1.34 o 
   1   6   2        7.02        7.07      0.72 o 
   2   6   2       31.98       36.32      3.41 o 
   3   6   2        0.46        1.12      1.53 o 
   4   6   2      117.80      119.81      7.50 o 
   5   6   2       83.57       87.93      7.93 o 
   6   6   2        4.51        4.84      5.75 o 
   7   6   2        0.49        0.77      1.85 o 
   8   6   2        7.62        5.57     11.14 o 
  -4   7   2      126.18      135.05     22.82 o 
  -3   7   2       24.34       20.11      3.08 o 
  -2   7   2      123.48      134.91     13.03 o 
  -1   7   2       22.96       21.55      1.91 o 
   0   7   2       29.22       29.93      2.40 o 
   1   7   2        1.55        1.81      1.82 o 
   2   7   2        3.48        3.29      3.13 o 
   3   7   2        0.21        0.10      1.16 o 
   4   7   2        9.88        9.98      2.62 o 
   5   7   2        4.59        3.87      3.33 o 
   6   7   2       21.96       19.02      3.71 o 
   7   7   2       10.16        8.49      3.65 o 
  -3   8   2       14.29       11.23      3.57 o 
  -2   8   2       14.51       14.99      3.30 o 
  -1   8   2        2.48        1.86      4.12 o 
   0   8   2       15.32       16.27      4.33 o 
   1   8   2        1.21        1.19      3.01 o 
   2   8   2        0.19        0.41      0.77 o 
   3   8   2       40.98       40.02      5.07 o 
   4   8   2        2.74        3.29      4.65 o 
   5   8   2       43.67       39.91      6.13 o 
   6   8   2       32.39       32.86      5.42 o 
  -1   9   2       32.42       33.57      6.78 o 
   0   9   2       26.10       23.48      4.35 o 
   1   9   2        1.62        1.08      3.78 o 
   2   9   2       26.33       27.21      4.97 o 
   3   9   2       11.38       15.07      4.97 o 
   4   9   2        9.27        6.70     11.42 o 
   5   9   2        0.04        0.09      2.95 o 
  -4  -8   3        0.58        0.21      2.57 o 
  -3  -8   3        2.02        1.84      3.20 o 
  -2  -8   3       12.86       12.85      4.39 o 
  -1  -8   3       10.75        7.43     11.61 o 
   0  -8   3       99.69      104.80      9.97 o 
   1  -8   3       56.75       62.79     11.15 o 
   2  -8   3       17.01       17.87      4.36 o 
  -6  -7   3        9.52        5.49     13.69 o 
  -5  -7   3        7.03        5.35     11.32 o 
  -4  -7   3       31.13       35.56      6.17 o 
  -3  -7   3       34.27       31.18      5.73 o 
  -2  -7   3       16.72       17.36      2.69 o 
  -1  -7   3        0.01       -0.05      0.75 o 
   0  -7   3        6.41        5.39      1.71 o 
   1  -7   3        0.04        0.57      2.33 o 
   2  -7   3        0.23       -0.18      1.42 o 
   3  -7   3       35.50       35.15      5.01 o 
   4  -7   3       12.32       13.38      3.69 o 
  -6  -6   3        4.64        2.26      3.91 o 
  -5  -6   3        1.41        1.70      3.17 o 
  -4  -6   3        4.51        2.60      1.53 o 
  -3  -6   3        3.47        4.29      1.71 o 
  -2  -6   3        3.51        2.79      2.11 o 
  -1  -6   3      155.26      167.55     10.87 o 
   0  -6   3      160.21      163.97     14.66 o 
   1  -6   3       13.08       13.02      2.16 o 
   2  -6   3        6.53        7.34      2.53 o 
   3  -6   3       16.96       19.95      4.14 o 
   4  -6   3       36.51       43.35      6.85 o 
   5  -6   3        0.86        1.00      1.84 o 
  -7  -5   3        6.76        4.55      7.33 o 
  -6  -5   3        8.88        7.28      3.81 o 
  -5  -5   3        0.76        0.65      1.08 o 
  -4  -5   3       20.43       23.38      2.48 o 
  -3  -5   3        2.33        2.43      1.44 o 
  -2  -5   3       13.38       14.06      1.41 o 
  -1  -5   3        0.09        0.62      0.55 o 
   0  -5   3       24.15       23.74      2.25 o 
   1  -5   3        1.54        1.72      1.90 o 
   2  -5   3       13.75       12.56      5.08 o 
   3  -5   3        1.34        2.20      3.21 o 
   4  -5   3       25.73       28.67      6.46 o 
   5  -5   3       32.56       39.51      7.00 o 
   6  -5   3       19.19       18.80      3.84 o 
  -7  -4   3       29.95       30.25      3.85 o 
  -6  -4   3       29.34       33.25      4.17 o 
  -5  -4   3        0.02        0.28      0.65 o 
  -4  -4   3       48.21       42.93      3.34 o 
  -3  -4   3       66.40       65.78      3.51 o 
  -2  -4   3       53.28       59.12      3.19 o 
  -1  -4   3       18.24       18.79      1.18 o 
   0  -4   3      401.73      399.13     16.01 o 
   1  -4   3      227.11      210.46     16.14 o 
   2  -4   3       29.87       26.30      3.65 o 
   3  -4   3       49.31       44.33      3.50 o 
   4  -4   3        2.77        4.50      2.36 o 
   5  -4   3        6.65        8.24      3.55 o 
   6  -4   3        2.43        1.79      2.10 o 
  -8  -3   3        0.05        0.34      1.58 o 
  -7  -3   3       19.88       20.22      3.48 o 
  -6  -3   3       38.41       32.78      4.02 o 
  -5  -3   3       61.61       61.72      5.14 o 
  -4  -3   3        1.15        2.49      1.48 o 
  -3  -3   3      260.61      258.17     16.95 o 
  -2  -3   3       72.05       81.01      3.15 o 
  -1  -3   3      190.22      210.59      3.51 o 
   0  -3   3      361.11      324.87     10.20 o 
   1  -3   3       20.09       23.10      3.72 o 
   2  -3   3        0.22        0.36      0.17 o 
   3  -3   3       19.09       19.28      1.29 o 
   4  -3   3        6.09        5.91      1.64 o 
   5  -3   3       12.01       14.00      2.26 o 
   6  -3   3       37.55       37.71      3.67 o 
   7  -3   3        0.03        0.77      2.40 o 
  -8  -2   3       31.99       30.32      4.34 o 
  -7  -2   3       68.72       63.78      5.40 o 
  -6  -2   3        2.72        3.40      3.27 o 
  -5  -2   3        0.63        0.60      1.26 o 
  -4  -2   3       82.63       80.40      4.30 o 
  -3  -2   3      454.31      440.48      8.48 o 
  -2  -2   3      382.96      331.84      7.12 o 
  -1  -2   3      156.73      162.93      2.40 o 
   0  -2   3       85.52       77.37      1.43 o 
   1  -2   3       90.96       86.09      1.76 o 
   2  -2   3       10.25       11.69      1.02 o 
   3  -2   3      647.52      635.95     13.49 o 
   4  -2   3       23.25       24.22      2.25 o 
   5  -2   3        6.15        9.23      5.14 o 
   6  -2   3       73.10       75.84      6.70 o 
   7  -2   3       66.57       66.99      5.06 o 
   8  -2   3        8.53        5.69     10.88 o 
  -8  -1   3       45.77       54.41      5.53 o 
  -7  -1   3       19.81       18.68      3.72 o 
  -6  -1   3        4.19        5.75      3.01 o 
  -5  -1   3        0.00        0.39      1.39 o 
  -4  -1   3       14.61       19.16      2.35 o 
  -3  -1   3      247.76      241.46      6.15 o 
  -2  -1   3        2.82        2.99      0.64 o 
  -1  -1   3      118.06      110.49      1.76 o 
   0  -1   3      640.33      617.90      8.00 o 
   1  -1   3       84.44       83.06      1.70 o 
   2  -1   3       87.69       86.33      5.50 o 
   3  -1   3       81.91       72.76      2.78 o 
   4  -1   3       29.86       25.53      2.41 o 
   5  -1   3       69.03       69.23      4.31 o 
   6  -1   3        2.47        4.31      3.33 o 
   7  -1   3        4.70        4.55      4.04 o 
   8  -1   3        1.11        1.34      1.41 o 
  -8   0   3       10.10       12.50      3.53 o 
  -7   0   3        1.61        3.17      2.87 o 
  -6   0   3        5.79        7.02      6.22 o 
  -5   0   3       45.39       42.18      3.75 o 
  -4   0   3        0.44        0.69      0.74 o 
  -3   0   3        5.14        4.01      1.85 o 
  -2   0   3      295.90      265.24      5.97 o 
  -1   0   3     1368.50     1393.31     42.21 o 
   0   0   3      268.19      243.34      2.72 o 
   1   0   3       56.51       66.36      1.34 o 
   2   0   3       22.99       16.34      0.88 o 
   4   0   3      111.25      120.56      4.76 o 
   5   0   3      103.98      106.13      5.31 o 
   6   0   3       67.94       70.16      5.51 o 
   7   0   3       23.54       21.25      3.67 o 
   8   0   3       33.72       37.33      4.33 o 
  -7   1   3        7.94        5.89      7.17 o 
  -6   1   3       47.22       49.76      5.09 o 
  -5   1   3       12.03        9.90      2.61 o 
  -4   1   3       78.05       79.46      4.44 o 
  -3   1   3       62.27       58.64      2.50 o 
  -2   1   3        7.71        6.74      0.77 o 
  -1   1   3       22.99       18.45      1.27 o 
   0   1   3       25.24       33.70      1.11 o 
   1   1   3     1563.78     1649.89     29.70 o 
   2   1   3       10.01        9.87      0.71 o 
   3   1   3       44.35       39.90      2.03 o 
   4   1   3        0.88        1.18      1.20 o 
   5   1   3      117.46      115.78      5.51 o 
   6   1   3       58.22       59.51      4.58 o 
   7   1   3       19.25       22.17      3.42 o 
   8   1   3       22.19       23.33      3.65 o 
  -7   2   3        4.04        3.78      2.26 o 
  -6   2   3        0.05        0.27      0.82 o 
  -5   2   3       79.42       84.10      6.68 o 
  -4   2   3      282.93      283.87      7.93 o 
  -3   2   3       39.75       33.62      2.14 o 
  -2   2   3       61.45       56.01      2.00 o 
  -1   2   3       85.05      104.54      1.80 o 
   0   2   3      652.78      735.74      6.69 o 
   1   2   3      109.17      104.69      1.48 o 
   2   2   3      115.37       95.17      1.81 o 
   3   2   3      176.46      182.27      3.76 o 
   4   2   3        2.76        1.37      1.08 o 
   5   2   3      125.51      106.65      5.15 o 
   6   2   3      188.09      186.00      9.24 o 
   7   2   3       93.94       85.88      6.75 o 
   8   2   3       22.55       26.21      3.71 o 
   9   2   3        1.21        0.56      0.96 o 
  -7   3   3        2.05        0.77      1.86 o 
  -6   3   3       24.15       26.65      3.47 o 
  -5   3   3        2.30        3.00      2.36 o 
  -4   3   3      102.48       95.01      5.75 o 
  -3   3   3      219.41      220.52      6.59 o 
  -2   3   3       59.18       53.59      2.16 o 
  -1   3   3     1420.05     1495.57     29.76 o 
   0   3   3      176.52      168.63      3.37 o 
   1   3   3      404.50      384.84      8.70 o 
   2   3   3        3.43        3.10      0.37 o 
   3   3   3      164.14      179.05      3.30 o 
   4   3   3      232.22      248.96      5.55 o 
   5   3   3      480.48      456.08     21.04 o 
   6   3   3       11.73       11.67      2.96 o 
   7   3   3        0.31        0.76      1.11 o 
   8   3   3       55.75       61.34      5.17 o 
   9   3   3        0.07        0.42      1.26 o 
  -6   4   3       34.43       30.28      4.61 o 
  -5   4   3       46.64       46.20      4.95 o 
  -4   4   3       19.50       18.72      2.52 o 
  -3   4   3       18.07       20.03      2.12 o 
  -2   4   3      319.52      324.88     14.82 o 
  -1   4   3      323.35      338.84      5.44 o 
   0   4   3       25.29       27.54      1.61 o 
   1   4   3        4.81        5.15      0.49 o 
   2   4   3      148.89      182.39      5.86 o 
   3   4   3        0.12        0.39      0.38 o 
   4   4   3      367.27      347.22     12.75 o 
   5   4   3      141.43      141.89      5.40 o 
   6   4   3       11.92       12.49      2.42 o 
   7   4   3       12.34       12.75      2.72 o 
   8   4   3       25.50       27.65      3.61 o 
  -6   5   3        4.14        2.82      1.80 o 
  -5   5   3      143.13      151.30      9.23 o 
  -4   5   3      169.24      173.48     14.32 o 
  -3   5   3      130.14      129.16      9.71 o 
  -2   5   3      227.68      218.35      9.60 o 
  -1   5   3       47.51       49.52      2.62 o 
   0   5   3      366.95      392.69     11.36 o 
   1   5   3        1.20        2.18      0.46 o 
   2   5   3        3.03        5.28      3.92 o 
   3   5   3        4.69        6.24      5.23 o 
   4   5   3       11.36        9.49      1.30 o 
   5   5   3      123.42      117.83      5.57 o 
   6   5   3      295.85      296.24     20.19 o 
   7   5   3        0.74        1.25      1.97 o 
   8   5   3       37.71       40.44      6.30 o 
  -5   6   3        0.44        0.94      2.43 o 
  -4   6   3        8.14        7.93      6.34 o 
  -3   6   3       28.04       30.76      4.21 o 
  -2   6   3        1.93        2.03      2.10 o 
  -1   6   3        2.27        2.43      1.74 o 
   0   6   3      170.38      176.40      4.68 o 
   1   6   3       18.55       18.82      0.96 o 
   2   6   3        2.30        4.07      3.19 o 
   3   6   3      226.67      240.76      8.46 o 
   4   6   3        0.37        0.87      0.86 o 
   5   6   3      151.98      148.12     11.16 o 
   6   6   3       82.43       82.83      8.69 o 
   7   6   3        0.22        0.86      1.84 o 
   8   6   3        4.05        3.43      8.62 o 
  -4   7   3       27.56       30.84      7.64 o 
  -3   7   3      311.76      314.04     10.23 o 
  -2   7   3       33.42       36.22      3.87 o 
  -1   7   3       64.06       56.27      3.80 o 
   0   7   3       76.90       81.75      5.02 o 
   1   7   3        0.78        0.51      0.96 o 
   2   7   3      131.28      138.28      9.53 o 
   3   7   3        4.41        6.60      5.51 o 
   4   7   3        1.20        1.67      1.40 o 
   5   7   3       24.85       22.24      3.66 o 
   6   7   3      546.50      626.60     21.77 o 
   7   7   3       16.97       14.57      3.60 o 
  -2   8   3        0.02        0.12      0.97 o 
   0   8   3      113.72      113.30     15.70 o 
   1   8   3        3.88        2.75      3.56 o 
   2   8   3        8.89       10.36      3.63 o 
   3   8   3       23.57       24.60      4.12 o 
   4   8   3       73.12       74.98      8.98 o 
   5   8   3       14.76       14.45      3.14 o 
   6   8   3        7.87        5.33      5.05 o 
   7   8   3        3.74        2.17      2.22 o 
   0   9   3        4.37        2.71      8.19 o 
   1   9   3        6.36        2.19      5.10 o 
   2   9   3        0.05        0.10      1.94 o 
   3   9   3       89.11       76.66      9.84 o 
   4   9   3       10.37        8.88      2.82 o 
   5   9   3        3.16        2.15      5.04 o 
   2  10   3        0.21        0.47      1.60 o 
   3  10   3        8.69        3.31     12.65 o 
  -3  -8   4        5.87        3.57      7.36 o 
  -2  -8   4        0.65        0.27      2.28 o 
  -1  -8   4       53.86       53.19     10.35 o 
   0  -8   4        0.49        0.79      3.73 o 
   1  -8   4        8.18        6.39     13.10 o 
  -5  -7   4        1.53        0.93      2.97 o 
  -4  -7   4        4.09        4.05      4.80 o 
  -3  -7   4        7.81        9.14     14.73 o 
  -2  -7   4        4.29        3.35      3.83 o 
  -1  -7   4        1.00        0.87      1.16 o 
   0  -7   4       29.35       31.25      3.18 o 
   1  -7   4        0.05        0.23      1.51 o 
   2  -7   4        2.05        1.42      2.04 o 
   3  -7   4       85.83       83.78      9.83 o 
  -6  -6   4       25.12       28.84      4.38 o 
  -5  -6   4        0.33        0.15      1.83 o 
  -4  -6   4        0.26        0.49      0.83 o 
  -3  -6   4        4.15        5.16      1.89 o 
  -2  -6   4       28.86       29.38      3.29 o 
  -1  -6   4        5.06        4.68      3.95 o 
   0  -6   4      215.74      219.55     13.97 o 
   1  -6   4        9.55       11.50      2.25 o 
   2  -6   4        2.46        2.97      3.75 o 
   3  -6   4        2.52        2.08      3.22 o 
   4  -6   4        1.76        1.29      2.61 o 
  -7  -5   4       15.74       12.73      3.37 o 
  -6  -5   4       67.13       60.93      4.89 o 
  -5  -5   4        0.71        1.13      1.16 o 
  -4  -5   4        0.14        0.48      0.85 o 
  -3  -5   4       29.52       27.72      2.72 o 
  -2  -5   4       38.46       41.36      2.69 o 
  -1  -5   4       63.35       53.94      2.60 o 
   0  -5   4       76.72       86.78      5.17 o 
   1  -5   4        8.58       10.07      2.16 o 
   2  -5   4        2.17        1.76      4.70 o 
   3  -5   4       31.89       27.70      5.40 o 
   4  -5   4      126.98      138.94     14.09 o 
   5  -5   4       21.86       20.77      5.45 o 
  -7  -4   4       19.01       16.41      3.73 o 
  -6  -4   4        4.60        4.29      3.90 o 
  -5  -4   4        3.47        3.80      2.92 o 
  -4  -4   4       71.53       73.02      5.34 o 
  -3  -4   4       16.65       18.51      2.36 o 
  -2  -4   4       11.49       13.10      1.56 o 
  -1  -4   4       89.40       82.84      4.56 o 
   0  -4   4        1.96        2.46      1.92 o 
   1  -4   4      229.76      232.99     10.56 o 
   2  -4   4       11.20       11.10      7.65 o 
   3  -4   4       30.04       26.34      4.08 o 
   4  -4   4        6.36        7.42      2.95 o 
   5  -4   4        0.00        0.20      1.50 o 
   6  -4   4        6.79        4.30      7.05 o 
  -7  -3   4       14.01       11.98      3.28 o 
  -6  -3   4        0.06        0.47      1.22 o 
  -5  -3   4      130.17      123.70      8.28 o 
  -4  -3   4        0.06        0.30      0.80 o 
  -3  -3   4        4.87        4.41      2.15 o 
  -2  -3   4       78.73       81.77      4.06 o 
  -1  -3   4        1.00        0.54      0.50 o 
   0  -3   4       25.33       28.08      1.42 o 
   1  -3   4        0.28        1.17      2.01 o 
   2  -3   4        8.00        8.02      2.22 o 
   3  -3   4        4.66        4.40      0.55 o 
   4  -3   4      410.98      401.39     13.28 o 
   5  -3   4       54.28       57.43      4.58 o 
   6  -3   4       51.45       52.79      6.68 o 
   7  -3   4       30.94       32.80      6.04 o 
  -7  -2   4        0.54        1.19      1.66 o 
  -6  -2   4        9.53        9.65      2.31 o 
  -5  -2   4       33.39       33.30      3.71 o 
  -4  -2   4       23.43       25.95      2.74 o 
  -3  -2   4      127.43      130.17      5.94 o 
  -2  -2   4      101.66       96.16      3.39 o 
  -1  -2   4       46.81       39.30      1.73 o 
   0  -2   4      190.02      163.58      3.83 o 
   1  -2   4        4.50        6.43      0.67 o 
   2  -2   4      202.24      226.49      5.67 o 
   3  -2   4       88.90       83.90      3.35 o 
   4  -2   4       28.92       29.11      2.60 o 
   5  -2   4        0.13        0.48      1.05 o 
   6  -2   4        0.00        0.34      1.99 o 
   7  -2   4        0.01        0.46      0.97 o 
  -7  -1   4        0.77        0.44      1.51 o 
  -6  -1   4       16.15       18.29      3.03 o 
  -5  -1   4      187.38      186.04     10.83 o 
  -4  -1   4       97.03       92.63      4.77 o 
  -3  -1   4        5.02        6.54      1.78 o 
  -2  -1   4      138.26      131.86      5.33 o 
  -1  -1   4      293.83      299.31      7.09 o 
   0  -1   4      343.16      351.40      9.52 o 
   1  -1   4      326.03      336.50      4.92 o 
   2  -1   4      131.39      125.93      2.64 o 
   3  -1   4       44.00       47.07      2.10 o 
   4  -1   4      258.78      249.62      9.79 o 
   5  -1   4      949.96      967.41     15.99 o 
   6  -1   4        3.36        2.31      1.75 o 
   7  -1   4       89.37       93.99      7.10 o 
   8  -1   4       21.63       25.25      4.05 o 
  -7   0   4       31.76       40.98      4.48 o 
  -6   0   4        5.17        5.09      3.86 o 
  -5   0   4      112.11      108.40      7.41 o 
  -4   0   4      436.79      447.58     11.08 o 
  -3   0   4        9.20       12.36      1.66 o 
  -2   0   4      246.89      272.03      9.45 o 
  -1   0   4     2589.10     2966.04     32.09 o 
   0   0   4      178.75      201.12      2.78 o 
   1   0   4        0.75        0.33      0.26 o 
   2   0   4      466.02      576.68     26.03 o 
   3   0   4       88.65       84.71      3.13 o 
   4   0   4      156.81      165.45      7.28 o 
   5   0   4      480.37      466.65     13.77 o 
   6   0   4      169.21      179.39     10.81 o 
   7   0   4        0.06        0.98      1.28 o 
   8   0   4       64.64       75.27      5.74 o 
  -7   1   4       13.18        9.55     11.19 o 
  -6   1   4        2.46        2.70      2.48 o 
  -5   1   4       27.84       21.69      2.85 o 
  -4   1   4     1099.00     1015.42     91.34 o 
  -3   1   4       11.25        9.32      1.34 o 
  -2   1   4        3.77        4.35      0.84 o 
  -1   1   4     2173.68     2398.90     30.10 o 
   0   1   4      440.78      434.51      9.80 o 
   1   1   4       28.17       28.13      0.91 o 
   2   1   4      134.15      135.74      2.83 o 
   3   1   4      274.64      318.89      7.40 o 
   4   1   4        2.23        1.11      0.94 o 
   5   1   4     1760.93     1856.72     34.27 o 
   6   1   4      251.24      241.89     10.50 o 
   7   1   4       13.59       13.17      8.52 o 
   8   1   4       56.70       64.71      5.51 o 
  -7   2   4       20.46       28.72      5.66 o 
  -6   2   4      110.77      123.67      7.98 o 
  -5   2   4       29.26       29.54      3.34 o 
  -4   2   4       12.66       13.67      2.24 o 
  -3   2   4        0.06        0.25      0.65 o 
  -2   2   4       17.50       14.69      1.31 o 
  -1   2   4     2360.08     2693.03     84.14 o 
   0   2   4      967.18     1050.00     18.24 o 
   1   2   4        1.65        2.38      0.38 o 
   2   2   4     1619.87     1974.34     28.60 o 
   3   2   4      785.10      873.70     12.50 o 
   4   2   4       53.36       51.94      3.33 o 
   5   2   4      372.85      366.69     10.26 o 
   6   2   4      122.59      121.40      6.81 o 
   7   2   4      101.99      107.13      8.92 o 
   8   2   4       95.17      113.34      7.21 o 
   9   2   4       11.16       14.26      3.46 o 
  -6   3   4        0.16        0.32      1.16 o 
  -5   3   4       28.01       31.68      3.57 o 
  -4   3   4      719.53      683.65     42.48 o 
  -3   3   4     1330.11     1279.30     40.15 o 
  -2   3   4       51.38       46.85      2.26 o 
  -1   3   4       68.10       64.20      1.71 o 
   0   3   4      562.43      624.96     13.33 o 
   1   3   4      175.64      162.45      4.10 o 
   2   3   4        2.84        1.75      0.33 o 
   3   3   4       38.49       37.38      1.61 o 
   4   3   4      246.28      264.12      5.77 o 
   5   3   4      557.36      542.45     22.83 o 
   6   3   4     1064.27     1150.01     32.11 o 
   7   3   4        3.35        1.86      1.44 o 
   8   3   4       32.94       34.32      4.04 o 
   9   3   4        5.48        6.13      6.96 o 
  -6   4   4       45.05       51.46      8.11 o 
  -5   4   4       22.55       25.63      4.35 o 
  -4   4   4       14.41       12.92      2.18 o 
  -3   4   4       29.89       31.93      3.71 o 
  -2   4   4      165.18      149.83      9.58 o 
  -1   4   4       27.11       30.29      1.71 o 
   0   4   4     1097.43     1189.18     13.79 o 
   1   4   4       15.73       13.48      0.95 o 
   2   4   4        3.75        4.33      0.51 o 
   3   4   4     1790.14     2080.00     63.51 o 
   4   4   4      172.77      171.75      5.92 o 
   5   4   4       72.66       76.38      3.80 o 
   6   4   4      187.98      184.68     10.69 o 
   7   4   4        0.00        0.22      1.31 o 
   8   4   4       32.81       35.54      3.90 o 
   9   4   4      125.47      160.00     16.09 o 
  -5   5   4       26.68       29.19      4.31 o 
  -4   5   4        0.00        0.38      1.33 o 
  -3   5   4     1176.68     1231.86     57.61 o 
  -2   5   4      382.89      443.15     12.79 o 
  -1   5   4       25.94       27.38      2.02 o 
   0   5   4       68.08       73.15      3.03 o 
   1   5   4       43.07       40.94      1.76 o 
   2   5   4       83.77       91.81      6.03 o 
   3   5   4       39.23       39.78      3.63 o 
   4   5   4       34.71       35.19      3.56 o 
   5   5   4       91.97       85.01      4.23 o 
   6   5   4     1230.18     1276.35     33.95 o 
   7   5   4       57.35       55.46      7.68 o 
   8   5   4        0.70        1.74      3.23 o 
  -5   6   4       49.09       49.79      5.40 o 
  -4   6   4       23.63       20.73      3.35 o 
  -3   6   4       23.47       24.99      3.98 o 
  -2   6   4       29.60       30.84      2.73 o 
  -1   6   4       31.73       30.37      2.24 o 
   0   6   4      382.46      391.54     10.36 o 
   1   6   4        0.26        0.24      0.26 o 
   2   6   4        5.22        6.27      1.44 o 
   3   6   4      199.45      224.11      8.79 o 
   4   6   4      365.75      380.80     17.70 o 
   5   6   4       16.07       13.84      2.85 o 
   6   6   4        2.25        2.76      2.32 o 
   7   6   4       11.39        7.56      9.03 o 
   8   6   4        4.54        4.24      7.08 o 
  -4   7   4       23.65       24.94      5.95 o 
  -3   7   4      142.93      135.12      7.48 o 
  -2   7   4      339.67      335.00     16.21 o 
  -1   7   4       40.70       40.37      3.68 o 
   0   7   4       10.76        8.99      1.44 o 
   1   7   4        0.82        0.69      0.80 o 
   2   7   4       42.75       46.30      4.36 o 
   3   7   4       80.52       83.03      6.76 o 
   4   7   4       19.92       21.49      3.11 o 
   5   7   4        0.33        0.47      1.31 o 
   6   7   4      246.02      253.03     16.14 o 
   7   7   4      331.43      321.79     13.43 o 
  -1   8   4       22.02       22.18      3.64 o 
   0   8   4       44.24       46.66      5.41 o 
   1   8   4       88.88       80.19      8.29 o 
   2   8   4        6.83        6.26      3.09 o 
   3   8   4       46.38       47.73      5.47 o 
   4   8   4       76.77       72.58      8.25 o 
   5   8   4       36.88       39.72      5.05 o 
   6   8   4        0.00        0.42      1.49 o 
   7   8   4        6.78        6.24      2.75 o 
   0   9   4        0.08        0.21      0.77 o 
   1   9   4       71.10       64.09      6.69 o 
   2   9   4        5.78        8.19      3.04 o 
   3   9   4        9.93       12.57      2.48 o 
   4   9   4       34.21       35.01      4.09 o 
   5   9   4       18.91       21.70      4.13 o 
   6   9   4        0.41        0.58      1.97 o 
   2  10   4        3.80        1.69      3.33 o 
   3  10   4        2.18        0.95      4.12 o 
  -2  -8   5       30.58       27.50      5.98 o 
  -1  -8   5       21.75       21.14      4.85 o 
   0  -8   5       89.75       88.29      9.05 o 
  -4  -7   5       17.20       17.17      4.74 o 
  -3  -7   5       24.56       24.07      5.14 o 
  -2  -7   5       66.53       65.36      8.19 o 
  -1  -7   5        7.04        6.70      2.05 o 
   0  -7   5        7.39        4.96      4.90 o 
   1  -7   5        0.02        0.21      1.57 o 
   2  -7   5        0.35        0.23      0.74 o 
   3  -7   5       32.26       28.30      3.49 o 
  -5  -6   5       51.26       48.99     10.96 o 
  -4  -6   5        8.01        6.93      2.62 o 
  -3  -6   5        8.52        8.01      2.51 o 
  -2  -6   5       13.23       10.73      2.44 o 
  -1  -6   5       43.45       46.89      4.87 o 
   0  -6   5       13.09       15.60      2.63 o 
   1  -6   5      221.07      219.74     20.10 o 
   2  -6   5       28.17       31.56      3.66 o 
   3  -6   5       11.71       11.87      3.11 o 
   4  -6   5       63.56       64.24     11.32 o 
  -6  -5   5        8.62        4.37      6.03 o 
  -5  -5   5      397.09      389.86     11.25 o 
  -4  -5   5       61.91       59.75      5.75 o 
  -3  -5   5       49.27       51.46      4.16 o 
  -2  -5   5      150.55      134.30      7.28 o 
  -1  -5   5       17.13       16.03      2.26 o 
   0  -5   5        2.20        5.37      3.82 o 
   1  -5   5        3.76        4.27      3.42 o 
   2  -5   5        0.78        1.29      1.73 o 
   3  -5   5       10.17       10.80      3.34 o 
   4  -5   5      289.10      281.64     21.15 o 
   5  -5   5       40.32       40.33     13.52 o 
  -6  -4   5        0.45        0.95      1.40 o 
  -5  -4   5       82.33       87.58      8.14 o 
  -4  -4   5      118.62      132.95      8.68 o 
  -3  -4   5       97.92      104.59      6.53 o 
  -2  -4   5      194.91      208.11     12.45 o 
  -1  -4   5        0.39        0.65      0.49 o 
   0  -4   5       31.35       29.83      3.73 o 
   1  -4   5       29.08       26.62      3.31 o 
   2  -4   5      198.87      205.69     13.49 o 
   3  -4   5       76.44       74.39     11.03 o 
   4  -4   5       94.05       84.38     11.35 o 
   5  -4   5       44.91       43.38      5.85 o 
   6  -4   5        0.66        1.33      1.88 o 
  -7  -3   5        0.74        0.87      1.67 o 
  -6  -3   5        0.23        0.42      2.17 o 
  -5  -3   5      357.33      354.44     15.19 o 
  -4  -3   5      518.85      529.83     25.32 o 
  -3  -3   5       68.95       67.12      3.60 o 
  -2  -3   5      196.15      192.56      6.06 o 
  -1  -3   5      255.84      237.21      9.96 o 
   0  -3   5      133.76      134.99      4.41 o 
   1  -3   5       33.20       34.28      3.93 o 
   2  -3   5      111.81      110.42      7.28 o 
   3  -3   5       20.20       22.75      3.50 o 
   4  -3   5      163.99      160.37     11.49 o 
   5  -3   5      561.31      568.85     30.63 o 
   6  -3   5        5.52        5.65      6.60 o 
   7  -3   5       32.74       35.51      5.15 o 
  -7  -2   5       94.67      110.89     11.08 o 
  -6  -2   5       32.02       31.50      4.11 o 
  -5  -2   5       19.52       18.75      2.69 o 
  -4  -2   5      458.26      484.79     20.67 o 
  -3  -2   5        1.10        2.26      1.61 o 
  -2  -2   5      182.46      175.57      7.31 o 
  -1  -2   5     1331.15     1417.29    100.73 o 
   0  -2   5      134.61      135.25      3.86 o 
   1  -2   5       31.06       29.91      1.32 o 
   2  -2   5      435.51      490.06      9.85 o 
   3  -2   5       38.57       36.59      1.75 o 
   4  -2   5       69.72       70.45      3.46 o 
   5  -2   5      421.11      391.21     19.89 o 
   6  -2   5       31.84       32.45      3.87 o 
   7  -2   5        3.46        5.23      3.50 o 
  -7  -1   5       22.66       24.57      5.38 o 
  -6  -1   5        1.87        1.21      1.47 o 
  -5  -1   5       53.36       44.85      4.28 o 
  -4  -1   5     1633.73     1665.68     22.35 o 
  -3  -1   5      154.25      145.20      5.53 o 
  -2  -1   5       18.82       18.96      2.00 o 
  -1  -1   5     1147.16     1250.23     37.73 o 
   0  -1   5       47.01       39.17      1.31 o 
   1  -1   5        6.72        5.05      0.63 o 
   2  -1   5       52.12       50.97      2.00 o 
   3  -1   5       22.46       22.55      1.58 o 
   4  -1   5        3.29        2.37      1.34 o 
   5  -1   5      878.57      912.53     18.57 o 
   6  -1   5       88.81       88.17      6.52 o 
   7  -1   5       10.57        9.29      3.08 o 
   8  -1   5       19.50       19.62      3.01 o 
  -7   0   5       41.79       50.45      9.14 o 
  -6   0   5      189.45      206.67     10.81 o 
  -5   0   5        0.56        0.42      0.90 o 
  -4   0   5       36.34       35.32      3.24 o 
  -3   0   5       25.72       25.41      2.39 o 
  -2   0   5       17.15       17.27      1.51 o 
  -1   0   5     1055.80     1209.16     18.03 o 
   0   0   5      552.74      551.09      6.41 o 
   1   0   5       74.60       71.32      1.78 o 
   2   0   5     1433.58     1625.82     35.21 o 
   3   0   5      631.25      726.02     44.06 o 
   4   0   5      107.35      100.36      5.10 o 
   5   0   5      114.50      111.49      5.21 o 
   6   0   5      214.76      211.37     12.59 o 
   7   0   5       79.65       84.09      8.14 o 
   8   0   5       38.56       43.79      4.74 o 
  -7   1   5        1.72        1.85      2.38 o 
  -6   1   5        0.04        0.13      1.35 o 
  -5   1   5        0.34        0.96      1.27 o 
  -4   1   5      612.76      586.22     14.03 o 
  -3   1   5     1888.12     1807.71     45.95 o 
  -2   1   5       13.06       10.59      1.05 o 
  -1   1   5       56.01       62.18      2.13 o 
   0   1   5      799.38      938.69     13.32 o 
   1   1   5      182.80      154.76      3.46 o 
   2   1   5       14.15       15.62      0.92 o 
   3   1   5      128.22      137.90      4.70 o 
   4   1   5      131.26      136.55      6.17 o 
   5   1   5      117.40      117.12      5.56 o 
   6   1   5      566.11      563.03     28.83 o 
   7   1   5       39.19       41.24      4.57 o 
   8   1   5        0.95        1.25      1.49 o 
  -7   2   5        5.08        4.61      3.14 o 
  -6   2   5       71.40       74.11      7.11 o 
  -5   2   5       74.11       75.56      6.25 o 
  -4   2   5        0.38        0.16      0.70 o 
  -3   2   5      165.23      172.53      4.50 o 
  -2   2   5      266.84      257.43      3.83 o 
  -1   2   5       70.29       59.65      3.50 o 
   0   2   5      812.95      944.64     49.02 o 
   1   2   5       63.79       66.03      1.50 o 
   2   2   5        4.02        4.66      0.55 o 
   3   2   5     2097.76     2508.24     76.61 o 
   4   2   5       59.14       69.69      4.43 o 
   5   2   5      232.24      236.26      8.08 o 
   6   2   5       86.05       79.96      5.29 o 
   7   2   5        6.31        5.08      2.85 o 
   8   2   5       10.83       10.63      3.19 o 
   9   2   5       60.44       64.29      6.59 o 
  -6   3   5        0.23        0.43      1.02 o 
  -5   3   5       99.78      101.43     11.57 o 
  -4   3   5       11.21       11.37      3.75 o 
  -3   3   5     1101.20     1083.68     32.95 o 
  -2   3   5      428.44      449.46     15.55 o 
  -1   3   5       35.68       37.82      1.68 o 
   0   3   5       72.91       91.41      1.58 o 
   1   3   5       41.67       40.61      1.30 o 
   2   3   5      207.17      232.84      3.26 o 
   3   3   5       31.84       38.47      1.89 o 
   4   3   5       17.68       15.93      1.45 o 
   5   3   5        3.08        4.35      3.29 o 
   6   3   5      547.88      570.34     19.30 o 
   7   3   5        2.06        2.05      2.02 o 
   8   3   5       24.85       26.89      3.53 o 
   9   3   5        3.07        2.41      3.21 o 
  -6   4   5       38.30       37.97      5.41 o 
  -5   4   5       49.98       50.69      5.54 o 
  -4   4   5        4.26        5.18      3.98 o 
  -3   4   5      147.99      145.07      8.84 o 
  -2   4   5        1.61        2.12      1.50 o 
  -1   4   5        7.55        7.56      0.80 o 
   0   4   5      129.41      143.79      2.58 o 
   1   4   5       99.01       96.83      2.08 o 
   2   4   5        3.44        5.14      0.74 o 
   3   4   5       54.80       55.67      2.53 o 
   4   4   5      153.30      157.82      9.20 o 
   5   4   5        0.00        0.34      0.99 o 
   6   4   5       39.13       37.74      3.82 o 
   7   4   5        6.46        6.15      2.19 o 
   8   4   5        0.62        0.87      1.16 o 
  -5   5   5       29.49       29.07      4.42 o 
  -4   5   5       47.34       50.52      5.46 o 
  -3   5   5       28.60       28.04      4.31 o 
  -2   5   5      165.79      160.46      6.32 o 
  -1   5   5       24.32       24.64      1.51 o 
   0   5   5       10.62        9.44      0.96 o 
   1   5   5        8.89        8.03      0.74 o 
   2   5   5       53.49       57.27      2.06 o 
   3   5   5      166.14      162.18      6.84 o 
   4   5   5       15.87       16.30      1.14 o 
   5   5   5       41.16       25.74      6.33 o 
   6   5   5        6.86        5.18      1.48 o 
   7   5   5       91.86       96.46     11.16 o 
   8   5   5       24.26       22.61      4.35 o 
  -5   6   5       20.05       15.65      3.48 o 
  -4   6   5       10.19        9.88      4.04 o 
  -3   6   5        0.61        0.54      0.83 o 
  -2   6   5       96.07       92.90      5.73 o 
  -1   6   5        3.81        4.42      1.73 o 
   0   6   5        1.86        1.70      1.20 o 
   1   6   5       39.83       39.60      2.18 o 
   2   6   5       54.48       56.24      3.94 o 
   3   6   5        0.71        0.80      1.17 o 
   4   6   5        0.50        1.20      1.07 o 
   5   6   5       10.18        8.81      2.54 o 
   6   6   5        0.00        0.36      2.73 o 
   7   6   5        1.13        1.52      1.84 o 
   8   6   5        2.01        1.93      2.66 o 
  -4   7   5       23.16       22.09      6.00 o 
  -3   7   5       15.47       13.93      2.91 o 
  -2   7   5       52.07       47.68      4.60 o 
  -1   7   5        1.29        1.69      1.81 o 
   0   7   5        0.29        0.18      0.44 o 
   1   7   5      104.04      108.15      8.21 o 
   2   7   5        2.39        2.63      2.53 o 
   3   7   5       32.36       36.73      4.19 o 
   4   7   5       18.62       19.70      3.05 o 
   5   7   5       10.78       13.67      3.11 o 
   6   7   5       60.62       65.52      6.48 o 
   7   7   5       13.56        8.17      3.83 o 
   8   7   5        0.70        0.45      1.64 o 
  -1   8   5        3.11        1.79      4.54 o 
   0   8   5        8.50        7.64      1.64 o 
   1   8   5        0.16        0.23      0.72 o 
   2   8   5        0.09        0.17      0.77 o 
   3   8   5       11.19       11.09      2.87 o 
   4   8   5       28.92       28.24      4.39 o 
   5   8   5       54.14       51.94      5.38 o 
   6   8   5        0.81        0.46      2.45 o 
   7   8   5        0.15        0.43      1.79 o 
   1   9   5        8.15        8.45      2.72 o 
   2   9   5      100.88      100.77      6.19 o 
   3   9   5        0.54        0.70      1.42 o 
   4   9   5       25.48       27.96      3.81 o 
   5   9   5        0.99        1.06      1.56 o 
   6   9   5        1.24        1.45      3.03 o 
   2  10   5        1.62        1.12      2.18 o 
   3  10   5       17.01       14.05      4.19 o 
  -3  -7   6        0.60        1.35      1.57 o 
  -2  -7   6       43.31       33.64      7.59 o 
  -1  -7   6       20.05       16.78      3.04 o 
   0  -7   6        0.00        0.33      0.92 o 
   1  -7   6        0.61        0.64      0.86 o 
   2  -7   6        0.00        0.27      0.76 o 
  -5  -6   6       33.31       32.50      6.64 o 
  -4  -6   6      109.62      117.67     13.53 o 
  -3  -6   6       14.87       17.93      2.84 o 
  -2  -6   6       23.70       26.11      3.51 o 
  -1  -6   6       20.20       18.90      2.70 o 
   0  -6   6        9.19        8.64      6.40 o 
   1  -6   6       22.75       21.07      3.06 o 
   2  -6   6       49.07       52.79      4.19 o 
   3  -6   6        3.51        2.31      5.89 o 
   4  -6   6        3.42        1.25      2.57 o 
  -5  -5   6      104.24      110.35     10.53 o 
  -4  -5   6      177.99      171.14     12.51 o 
  -3  -5   6       12.46       10.85      1.78 o 
  -2  -5   6        8.43        8.51      3.18 o 
  -1  -5   6       61.23       55.53      4.93 o 
   0  -5   6        5.15        7.37      4.38 o 
   1  -5   6       32.50       32.99      3.87 o 
   2  -5   6        9.79        8.98      2.62 o 
   3  -5   6        7.55       10.16      3.29 o 
   4  -5   6       40.67       39.65      9.39 o 
   5  -5   6      133.07      127.25     10.59 o 
  -6  -4   6        1.97        1.05      2.15 o 
  -5  -4   6       26.81       27.48      3.42 o 
  -4  -4   6      179.94      183.89     14.61 o 
  -3  -4   6       17.77       15.83      2.52 o 
  -2  -4   6        2.71        2.98      2.66 o 
  -1  -4   6      169.78      179.73      6.63 o 
   0  -4   6      175.15      172.45     11.45 o 
   1  -4   6       30.99       30.61      2.90 o 
   2  -4   6      132.72      141.69     13.74 o 
   3  -4   6       28.74       26.57      4.90 o 
   4  -4   6       20.83       22.83      5.40 o 
   5  -4   6       57.03       49.52      5.19 o 
   6  -4   6       30.04       29.51      4.42 o 
  -6  -3   6       12.37       13.45      2.71 o 
  -5  -3   6        1.08        0.66      1.28 o 
  -4  -3   6      458.20      475.40     23.64 o 
  -3  -3   6        2.08        2.91      1.75 o 
  -2  -3   6       73.37       73.68      3.82 o 
  -1  -3   6       89.04       87.33      3.30 o 
   0  -3   6        0.33        0.22      0.19 o 
   1  -3   6        5.36        5.65      5.07 o 
   2  -3   6       16.49       16.51      3.06 o 
   3  -3   6       10.32       12.73      3.62 o 
   4  -3   6        0.00       -0.03      2.51 o 
   5  -3   6      170.23      161.44     16.12 o 
   6  -3   6        1.39        0.95      1.89 o 
   7  -3   6       68.36       57.64      9.89 o 
  -7  -2   6       21.55       22.72      4.55 o 
  -6  -2   6       57.14       62.62      5.12 o 
  -5  -2   6        9.21       10.15      3.22 o 
  -4  -2   6        0.29        0.55      1.01 o 
  -3  -2   6       14.90       13.54      2.05 o 
  -2  -2   6       55.62       51.10      3.01 o 
  -1  -2   6       10.00       12.37      1.41 o 
   0  -2   6       27.89       24.12      1.43 o 
   1  -2   6       69.46       62.53      2.69 o 
   2  -2   6      272.05      273.04      5.89 o 
   3  -2   6       45.98       49.36      3.26 o 
   4  -2   6      380.42      331.53     34.29 o 
   5  -2   6       20.26       19.75      2.22 o 
   6  -2   6       55.56       58.48      6.34 o 
   7  -2   6       86.92       83.60     11.38 o 
  -7  -1   6       20.99       19.34      4.38 o 
  -6  -1   6        1.11        1.94      1.71 o 
  -5  -1   6        0.44        0.51      1.12 o 
  -4  -1   6       20.71       21.40      2.99 o 
  -3  -1   6      414.77      419.89     13.60 o 
  -2  -1   6      343.13      337.10     12.30 o 
  -1  -1   6       72.93       74.13      2.85 o 
   0  -1   6      138.87      155.34      4.85 o 
   1  -1   6        9.77        9.66      1.12 o 
   2  -1   6      158.59      145.01     10.15 o 
   3  -1   6        1.11        1.35      0.84 o 
   4  -1   6       58.70       58.97      3.21 o 
   5  -1   6        1.94        2.52      2.12 o 
   6  -1   6      105.75      109.32      8.12 o 
   7  -1   6       89.79       93.68      5.67 o 
   8  -1   6        2.57        1.27      2.39 o 
  -7   0   6        2.59        1.06      3.84 o 
  -6   0   6       12.36       12.77      4.45 o 
  -5   0   6        0.03        0.34      0.87 o 
  -4   0   6       15.89       15.60      2.21 o 
  -3   0   6       75.71       75.88      3.99 o 
  -2   0   6      209.10      212.68      8.07 o 
  -1   0   6      543.88      537.63      8.17 o 
   0   0   6        4.00        6.54      0.97 o 
   1   0   6      179.49      166.26      3.12 o 
   2   0   6      183.03      181.23      5.91 o 
   3   0   6      320.68      343.39     12.52 o 
   4   0   6       70.74       67.50      3.51 o 
   5   0   6      482.38      508.53     13.66 o 
   6   0   6        1.52        1.39      1.17 o 
   7   0   6        0.51        0.74      0.93 o 
   8   0   6        9.79        6.16      3.71 o 
  -6   1   6        0.08       -0.07      2.59 o 
  -5   1   6      127.29      138.16     12.88 o 
  -4   1   6      169.61      158.84      9.23 o 
  -3   1   6       87.65       76.50      2.77 o 
  -2   1   6        0.00        0.42      0.32 o 
  -1   1   6      244.02      255.62      6.57 o 
   0   1   6        9.35        5.90      0.71 o 
   1   1   6        1.50        0.86      0.51 o 
   2   1   6      280.42      301.60      9.67 o 
   3   1   6       24.55       19.44      2.08 o 
   4   1   6       15.13       16.81      1.91 o 
   5   1   6       40.76       42.29      3.75 o 
   6   1   6       67.76       69.85      5.37 o 
   7   1   6       22.80       22.54      3.37 o 
   8   1   6       19.56       21.02      3.34 o 
  -6   2   6       15.85       12.55      3.39 o 
  -5   2   6        4.59        3.52      4.75 o 
  -4   2   6       70.40       71.15      5.08 o 
  -3   2   6       62.70       59.33      2.92 o 
  -2   2   6        0.57        0.50      0.32 o 
  -1   2   6        0.13        0.62      0.84 o 
   0   2   6       87.02       73.32      3.49 o 
   1   2   6      337.94      327.48      4.48 o 
   2   2   6       31.16       33.30      1.59 o 
   3   2   6      195.57      216.43     15.50 o 
   4   2   6       46.44       41.54      2.93 o 
   5   2   6       40.85       42.73      3.09 o 
   6   2   6      118.87      112.20      7.28 o 
   7   2   6        2.46        1.16      1.36 o 
   8   2   6        5.50        4.10      2.81 o 
  -6   3   6        1.48        1.51      2.35 o 
  -5   3   6        7.73        6.30      5.22 o 
  -4   3   6       27.20       29.77      4.29 o 
  -3   3   6      146.05      134.29      5.81 o 
  -2   3   6       43.49       40.93      2.97 o 
  -1   3   6       23.02       18.68      2.44 o 
   0   3   6        0.35        0.84      0.87 o 
   1   3   6       45.07       41.29      1.28 o 
   2   3   6       14.49       12.05      0.99 o 
   3   3   6      245.19      245.73      7.83 o 
   4   3   6       19.38       18.64      1.97 o 
   5   3   6       30.08       25.10      2.35 o 
   6   3   6       35.76       35.95      3.47 o 
   7   3   6       22.21       18.38      3.04 o 
   8   3   6       15.37        9.99      2.48 o 
  -5   4   6        0.36        0.48      1.18 o 
  -4   4   6       21.32       19.57      4.03 o 
  -3   4   6       26.33       25.94      3.80 o 
  -2   4   6      104.63      100.15      3.47 o 
  -1   4   6        3.02        2.65      0.37 o 
   0   4   6       88.42       85.09      2.99 o 
   1   4   6       13.92       11.35      0.85 o 
   2   4   6       82.86       79.93      2.64 o 
   3   4   6       81.57       87.69      3.35 o 
   4   4   6      105.88       99.36      5.70 o 
   5   4   6      209.67      202.38      5.92 o 
   6   4   6        2.85        1.51      1.35 o 
   7   4   6        5.32        3.49      1.75 o 
   8   4   6       12.57        7.84      6.92 o 
  -5   5   6       53.81       60.43      8.76 o 
  -4   5   6        7.92        6.97      2.88 o 
  -3   5   6       17.46       15.87      4.12 o 
  -2   5   6       16.18       17.11      2.79 o 
  -1   5   6      200.27      206.43      8.35 o 
   0   5   6        0.09        0.11      0.21 o 
   1   5   6       63.32       62.46      2.15 o 
   2   5   6       71.38       65.21      2.13 o 
   3   5   6       66.82       66.76      2.51 o 
   4   5   6       10.66       10.41      1.00 o 
   5   5   6       39.11       35.41      2.33 o 
   6   5   6       84.78       80.74      7.57 o 
   7   5   6        0.03        0.67      1.79 o 
   8   5   6        3.26        1.88      3.11 o 
  -4   6   6       22.53       25.36      4.76 o 
  -3   6   6        0.80        0.80      1.79 o 
  -2   6   6        4.30        4.57      5.49 o 
  -1   6   6        0.00        0.13      0.66 o 
   0   6   6       20.00       18.87      1.68 o 
   1   6   6        8.62        9.89      1.34 o 
   2   6   6        0.65        0.48      0.42 o 
   3   6   6       77.17       76.06      4.87 o 
   4   6   6       30.19       25.18      3.35 o 
   5   6   6      206.69      195.75     14.06 o 
   6   6   6        6.54        4.86      5.52 o 
   7   6   6        0.25        0.54      1.22 o 
   8   6   6        1.66        2.32      2.93 o 
  -3   7   6       26.79       28.00      4.61 o 
  -2   7   6        2.37        1.95      3.66 o 
  -1   7   6       18.20       19.35      4.25 o 
   0   7   6        6.67        7.31      1.37 o 
   1   7   6       62.19       62.24      5.16 o 
   2   7   6       91.30       96.91      7.60 o 
   3   7   6        8.00        7.14      2.54 o 
   4   7   6       49.76       56.82      5.79 o 
   5   7   6        3.49        3.00      2.73 o 
   6   7   6        3.01        2.06      1.87 o 
   7   7   6        0.40        0.78      1.87 o 
  -2   8   6        1.81        1.17      2.80 o 
  -1   8   6        4.46        4.30      1.93 o 
   0   8   6       12.06       10.84      3.16 o 
   1   8   6       19.80       19.31      3.39 o 
   2   8   6       13.09       12.91      2.44 o 
   3   8   6       38.78       42.36      5.39 o 
   4   8   6        4.11        3.91      2.23 o 
   5   8   6        3.14        2.94      5.12 o 
   6   8   6       42.37       37.07      4.93 o 
   7   8   6        2.48        1.77      4.52 o 
   1   9   6        0.03        0.69      1.88 o 
   2   9   6       88.06       91.44      5.96 o 
   3   9   6       31.06       30.78      3.64 o 
   4   9   6        2.63        0.83      2.03 o 
   5   9   6        1.27        1.01      2.09 o 
   6   9   6        0.09        0.32      1.32 o 
  -2  -7   7        0.56        0.52      3.69 o 
  -1  -7   7        6.94        2.84      4.42 o 
   0  -7   7        2.29        1.70      2.59 o 
  -4  -6   7       28.69       22.81      3.72 o 
  -3  -6   7        0.70        0.40      0.87 o 
  -2  -6   7        4.85        3.08      3.67 o 
  -1  -6   7       68.48       68.27      5.96 o 
   0  -6   7       16.66       18.44      2.72 o 
   1  -6   7        0.01        0.41      0.96 o 
   2  -6   7       17.78       15.05      3.85 o 
   3  -6   7       25.02       24.25      4.27 o 
  -5  -5   7        4.34        2.39      4.43 o 
  -4  -5   7       76.70       78.77      6.85 o 
  -3  -5   7        2.13        3.58      3.35 o 
  -2  -5   7       45.09       52.25      4.83 o 
  -1  -5   7       10.26        9.22      2.77 o 
   0  -5   7        0.02        0.41      1.41 o 
   1  -5   7        0.11        0.21      0.93 o 
   2  -5   7        4.16        3.40      5.93 o 
   3  -5   7        0.00        0.50      2.29 o 
  -5  -4   7        7.78        7.41      2.91 o 
  -4  -4   7        3.43        3.29      3.09 o 
  -3  -4   7        0.16        0.61      1.02 o 
  -2  -4   7        0.01        0.13      0.59 o 
  -1  -4   7        0.50        0.90      1.12 o 
   0  -4   7       69.21       67.76      5.67 o 
   1  -4   7        0.75        1.17      1.15 o 
   2  -4   7        1.91        1.47      3.20 o 
   3  -4   7        7.33        6.26      9.24 o 
   4  -4   7      139.40      142.40     12.42 o 
   5  -4   7        6.70        4.48     10.71 o 
  -6  -3   7        1.94        0.77      1.49 o 
  -5  -3   7        1.01        0.68      0.92 o 
  -4  -3   7       30.51       30.01      3.77 o 
  -3  -3   7      107.14      100.02      6.49 o 
  -2  -3   7      101.14      108.17      6.43 o 
  -1  -3   7        7.00        8.22      1.24 o 
   0  -3   7       54.20       50.37      3.37 o 
   1  -3   7        1.01        1.14      0.98 o 
   2  -3   7       16.77       16.20      3.01 o 
   3  -3   7        7.29        5.90     10.32 o 
   4  -3   7        9.25        8.05      5.08 o 
   5  -3   7       10.85       12.16     10.91 o 
   6  -3   7       68.34       66.42      8.83 o 
  -6  -2   7        0.59        0.46      1.61 o 
  -5  -2   7        6.06        5.28      5.19 o 
  -4  -2   7        2.61        2.80      2.39 o 
  -3  -2   7       27.68       26.83      2.88 o 
  -2  -2   7      212.90      208.23      6.07 o 
  -1  -2   7      130.63      123.96      5.83 o 
   0  -2   7       12.98       10.41      1.20 o 
   1  -2   7        3.50        3.41      0.66 o 
   2  -2   7      340.69      324.29     15.26 o 
   3  -2   7       26.26       25.69      1.75 o 
   4  -2   7        5.62        5.38      1.30 o 
   5  -2   7       65.19       66.92      7.27 o 
   6  -2   7        0.32        1.05      1.49 o 
   7  -2   7       10.08       10.40     13.28 o 
  -6  -1   7       15.13       16.62      4.09 o 
  -5  -1   7       58.57       53.16      4.58 o 
  -4  -1   7      171.01      169.08     10.27 o 
  -3  -1   7        0.75        1.18      1.17 o 
  -2  -1   7        4.31        5.83      3.32 o 
  -1  -1   7        0.62        1.17      0.85 o 
   0  -1   7        0.53        0.78      0.75 o 
   1  -1   7       36.84       30.62      5.46 o 
   2  -1   7        9.38       10.52      1.05 o 
   3  -1   7        0.86        0.86      0.74 o 
   4  -1   7        2.24        1.86      1.63 o 
   5  -1   7       14.83       17.84      2.42 o 
   6  -1   7       11.53       12.96     10.85 o 
   7  -1   7        7.00        5.98      7.50 o 
  -6   0   7        5.58        3.62      6.12 o 
  -5   0   7       19.03       17.02      3.63 o 
  -4   0   7       30.60       28.55      3.02 o 
  -3   0   7       77.88       80.66      5.04 o 
  -2   0   7        2.52        2.34      1.63 o 
  -1   0   7       92.97       88.74      3.51 o 
   0   0   7        3.30        3.84      1.10 o 
   1   0   7        0.04        0.45      0.94 o 
   2   0   7      165.73      174.11      6.67 o 
   3   0   7      268.22      283.67      8.27 o 
   4   0   7       10.83        9.39      1.69 o 
   5   0   7       39.40       38.77      3.23 o 
   6   0   7        0.14        0.13      0.89 o 
   7   0   7        0.72        1.86      2.22 o 
   8   0   7        0.69        0.25      1.00 o 
  -6   1   7       13.86       18.14      8.76 o 
  -5   1   7       11.94       14.56      3.40 o 
  -4   1   7       36.71       35.92      4.86 o 
  -3   1   7      223.62      211.46      8.49 o 
  -2   1   7       11.00       11.07      1.24 o 
  -1   1   7       28.32       29.03      1.50 o 
   0   1   7       74.34       74.30      2.03 o 
   1   1   7       22.92       24.00      1.82 o 
   2   1   7       18.16       12.92      1.51 o 
   3   1   7        0.93        1.36      0.87 o 
   4   1   7        0.22       -0.06      0.55 o 
   5   1   7        7.44        6.87      2.50 o 
   6   1   7       26.55       26.98      3.10 o 
   7   1   7       33.55       31.39      3.38 o 
   8   1   7       10.17       14.75      2.83 o 
  -6   2   7        0.90        0.69      2.45 o 
  -5   2   7        5.88        4.95      7.36 o 
  -4   2   7       21.43       20.24      4.79 o 
  -3   2   7        0.28        0.45      1.25 o 
  -2   2   7       98.73       95.10      5.96 o 
  -1   2   7       27.43       24.54      3.25 o 
   0   2   7        0.80        0.65      0.54 o 
   1   2   7      242.75      233.98      4.90 o 
   2   2   7        0.95        2.43      1.42 o 
   3   2   7      104.81      109.00      4.84 o 
   4   2   7        8.01       10.92      1.50 o 
   5   2   7       55.30       45.31      3.31 o 
   6   2   7      228.04      227.77     13.23 o 
   7   2   7        4.40        5.86      3.22 o 
   8   2   7        0.70        0.49      1.00 o 
  -6   3   7        8.10        3.56      7.16 o 
  -5   3   7      121.60      135.99      9.33 o 
  -4   3   7        1.64        0.60      1.75 o 
  -3   3   7       14.10       11.88      8.06 o 
  -2   3   7        1.12        2.29      2.03 o 
  -1   3   7       72.14       60.52      4.25 o 
   0   3   7      164.71      130.64     25.35 o 
   1   3   7        1.51        2.52      0.46 o 
   2   3   7      109.99      110.68      3.95 o 
   3   3   7      265.65      279.88     10.23 o 
   4   3   7        5.62        6.51      1.38 o 
   5   3   7       37.66       36.79      2.78 o 
   6   3   7       29.33       23.47      2.61 o 
   7   3   7        0.00        0.22      0.69 o 
   8   3   7        1.24        2.66      2.69 o 
  -5   4   7       20.08       19.97      4.43 o 
  -4   4   7       12.75       11.88      9.33 o 
  -3   4   7       10.76       13.92      3.99 o 
  -2   4   7        1.50        1.77      1.42 o 
  -1   4   7        8.31        6.97      5.83 o 
   0   4   7        0.03        0.20      0.73 o 
   1   4   7        1.31        2.05      0.50 o 
   2   4   7       69.70       71.17      2.75 o 
   3   4   7      157.64      134.58      6.33 o 
   4   4   7      190.93      171.53      7.04 o 
   5   4   7       46.78       38.64      2.88 o 
   6   4   7       23.11       24.76      2.47 o 
   7   4   7       42.14       35.38      4.03 o 
   8   4   7       14.27       16.64      5.25 o 
  -5   5   7        3.88        2.66      5.08 o 
  -4   5   7       26.32       32.08      4.62 o 
  -3   5   7       20.51       20.41      3.75 o 
  -2   5   7        0.52        0.68      0.91 o 
  -1   5   7        5.06        6.92      5.69 o 
   0   5   7       42.14       36.92      1.76 o 
   1   5   7       76.31       70.19      2.83 o 
   2   5   7       13.94       11.84      1.05 o 
   3   5   7       18.99       18.04      1.26 o 
   4   5   7      129.65      132.31      4.56 o 
   5   5   7        0.01        0.33      0.57 o 
   6   5   7       18.31       16.00      3.69 o 
   7   5   7        0.07        0.75      2.29 o 
   8   5   7       13.05       12.06      5.00 o 
  -4   6   7        4.01        3.63      5.67 o 
  -3   6   7        4.66        2.86      3.33 o 
  -2   6   7       17.07       17.73      3.31 o 
  -1   6   7        0.56        0.71      1.33 o 
   0   6   7       57.99       57.45      5.22 o 
   1   6   7       33.46       33.66      2.36 o 
   2   6   7       29.90       28.78      1.96 o 
   3   6   7       68.71       64.45      5.06 o 
   4   6   7        3.62        3.80      3.01 o 
   5   6   7      157.11      159.53     12.01 o 
   6   6   7        5.85        4.12      2.71 o 
   7   6   7       61.33       61.23      6.08 o 
   8   6   7        0.72        0.61      2.09 o 
  -3   7   7        0.88        0.58      1.26 o 
  -2   7   7       43.88       42.66      4.33 o 
  -1   7   7        0.71        0.34      1.07 o 
   0   7   7       23.94       23.93      5.08 o 
   1   7   7       74.37       76.33      6.05 o 
   2   7   7      329.59      357.52     21.85 o 
   3   7   7       25.57       28.38      3.80 o 
   4   7   7        6.73        4.72      5.32 o 
   5   7   7        0.18        0.53      0.95 o 
   6   7   7        0.00        0.43      1.41 o 
   7   7   7        0.00        0.38      1.29 o 
  -2   8   7        3.87        3.06      8.00 o 
  -1   8   7        0.02       -0.08      1.41 o 
   0   8   7        8.61        8.27     10.98 o 
   1   8   7        0.63        1.44      2.30 o 
   2   8   7       77.16       74.32      8.15 o 
   3   8   7       25.42       26.04      3.89 o 
   4   8   7       46.98       49.19      5.04 o 
   5   8   7      100.83      102.44      7.25 o 
   6   8   7        0.91        0.47      2.19 o 
   7   8   7       30.50       30.19      4.48 o 
   0   9   7       39.83       28.91      5.19 o 
   1   9   7      116.92      112.79     18.01 o 
   2   9   7        1.47        2.31      3.89 o 
   3   9   7       78.99       80.42      8.29 o 
   4   9   7        2.27        1.53      2.12 o 
   5   9   7       29.96       32.79      5.36 o 
  -2  -6   8        0.29        0.75      1.43 o 
  -1  -6   8       19.51       19.13      4.07 o 
   0  -6   8       32.73       34.44      4.93 o 
   1  -6   8        8.65       10.00      3.43 o 
   2  -6   8        6.90        4.59      6.98 o 
  -4  -5   8       65.09       73.68      6.30 o 
  -3  -5   8       27.98       25.76      4.04 o 
  -2  -5   8        0.96        0.80      1.83 o 
  -1  -5   8        3.88        5.12      4.36 o 
   0  -5   8       39.99       41.09      4.12 o 
   1  -5   8        3.63        2.98      3.28 o 
   2  -5   8        6.73        4.87      6.68 o 
   3  -5   8        0.06        0.09      1.06 o 
   4  -5   8        1.34        0.67      1.23 o 
  -5  -4   8        8.30        7.23      3.10 o 
  -4  -4   8        4.31        2.86      4.26 o 
  -3  -4   8       27.10       25.85      3.29 o 
  -2  -4   8       51.62       56.20      6.69 o 
  -1  -4   8       64.22       63.64      6.07 o 
   0  -4   8        7.23        7.24      3.30 o 
   1  -4   8        8.46        9.69      2.64 o 
   2  -4   8      110.88      121.43     16.47 o 
   3  -4   8        2.80        3.51      4.03 o 
   4  -4   8        2.77        2.43      5.02 o 
   5  -4   8        1.00        0.38      1.52 o 
  -5  -3   8       11.40        9.43      3.79 o 
  -4  -3   8       72.46       72.18      4.91 o 
  -3  -3   8       22.25       23.40      3.14 o 
  -2  -3   8       30.06       30.12      2.85 o 
  -1  -3   8       25.44       24.73      2.41 o 
   0  -3   8        0.53        0.89      0.79 o 
   1  -3   8       34.49       32.50      3.83 o 
   2  -3   8        0.50        0.28      1.41 o 
   3  -3   8        1.22        0.71      1.15 o 
   4  -3   8        0.05        0.35      1.88 o 
   5  -3   8        5.33        6.05      5.87 o 
   6  -3   8       21.15       20.12      5.16 o 
  -5  -2   8       13.36       11.80      2.97 o 
  -4  -2   8        5.47        4.72      4.76 o 
  -3  -2   8       63.89       68.18      5.52 o 
  -2  -2   8       18.38       15.69      2.28 o 
  -1  -2   8       37.73       38.89      2.75 o 
   0  -2   8       74.81       73.26      3.17 o 
   1  -2   8        6.16        6.69      1.40 o 
   2  -2   8        4.80        5.32      1.81 o 
   3  -2   8       54.85       56.14      4.35 o 
   4  -2   8        0.01        0.24      1.02 o 
   5  -2   8       52.40       56.20      7.10 o 
   6  -2   8        6.27        7.61      7.80 o 
   7  -2   8        0.32        0.47      1.79 o 
  -6  -1   8        3.61        4.57      3.21 o 
  -5  -1   8       33.31       41.47      5.29 o 
  -4  -1   8       44.99       44.91      4.84 o 
  -3  -1   8      166.45      168.22      9.67 o 
  -2  -1   8        0.42        0.98      0.87 o 
  -1  -1   8       47.47       44.50      2.54 o 
   0  -1   8       47.06       44.25      2.33 o 
   1  -1   8        1.60        2.96      2.13 o 
   2  -1   8        1.26        1.74      1.44 o 
   3  -1   8        0.01        0.61      0.90 o 
   4  -1   8        5.81        5.23      1.52 o 
   5  -1   8        0.02        0.18      0.60 o 
   6  -1   8       54.35       54.06      5.70 o 
   7  -1   8        6.34        4.15      5.91 o 
  -6   0   8        9.08       10.25      3.87 o 
  -5   0   8       23.31       25.04      4.51 o 
  -4   0   8       11.37       12.66      8.97 o 
  -3   0   8        1.84        2.22      1.01 o 
  -2   0   8       47.69       42.93      2.91 o 
  -1   0   8        1.15        1.01      0.74 o 
   0   0   8       73.55       70.67      2.89 o 
   1   0   8        2.01        1.04      0.87 o 
   2   0   8       50.51       48.53      2.62 o 
   3   0   8        2.81        2.51      1.64 o 
   4   0   8       30.32       28.20      2.46 o 
   5   0   8       43.77       38.97      4.25 o 
   6   0   8      177.91      186.65     14.83 o 
   7   0   8        0.06        0.08      0.90 o 
   8   0   8        1.22        1.16      1.93 o 
  -6   1   8       23.58       18.84      4.28 o 
  -5   1   8       53.65       48.43      5.77 o 
  -4   1   8        0.94        0.42      0.96 o 
  -3   1   8        6.09        4.35      4.21 o 
  -2   1   8        0.01        0.14      1.09 o 
  -1   1   8       48.60       42.07      4.52 o 
   0   1   8      139.10      126.71      3.26 o 
   1   1   8       81.19       72.87      3.82 o 
   2   1   8      106.83      112.64      4.90 o 
   3   1   8       65.46       77.37      3.51 o 
   4   1   8        4.25        2.07      2.29 o 
   5   1   8       47.79       43.59      3.92 o 
   6   1   8       19.01       17.82      3.09 o 
   7   1   8       58.66       63.02      4.49 o 
   8   1   8       29.29       21.98      2.92 o 
  -5   2   8       35.09       43.31      6.13 o 
  -4   2   8        1.79        1.89      2.68 o 
  -3   2   8       24.44       29.66      4.37 o 
  -2   2   8        1.09        3.30      2.90 o 
  -1   2   8        5.59        5.68      3.69 o 
   0   2   8       49.38       45.69      3.40 o 
   1   2   8      340.07      342.76     11.58 o 
   2   2   8       12.09        9.93      1.13 o 
   3   2   8        2.96        2.32      1.15 o 
   4   2   8      492.57      432.85     30.13 o 
   5   2   8        1.42        1.53      1.08 o 
   6   2   8        0.00        0.64      1.00 o 
   7   2   8       11.53        9.16      2.13 o 
   8   2   8        2.85        2.13      3.07 o 
  -5   3   8       48.47       51.10      7.60 o 
  -4   3   8        3.24        4.25      4.87 o 
  -3   3   8       10.52       11.84      8.62 o 
  -2   3   8        7.20        4.04      4.48 o 
  -1   3   8        0.21        1.30      1.31 o 
   0   3   8       19.75       15.29      2.21 o 
   1   3   8      172.35      174.73      4.29 o 
   2   3   8       45.66       44.38      2.03 o 
   3   3   8      179.08      178.42      7.48 o 
   4   3   8       14.92       22.44      2.01 o 
   5   3   8       19.45       14.59      1.97 o 
   6   3   8       15.41       12.76      2.05 o 
   7   3   8       31.45       35.25      3.54 o 
   8   3   8      116.91      123.12     11.54 o 
  -5   4   8        2.09        1.14      3.64 o 
  -4   4   8       32.76       37.76      5.09 o 
  -3   4   8       10.91       10.15      7.86 o 
  -2   4   8       45.59       41.25      4.83 o 
  -1   4   8       11.87       14.72      2.45 o 
   0   4   8        8.13        7.44      6.10 o 
   1   4   8      349.87      349.51      6.86 o 
   2   4   8      570.10      576.87     31.88 o 
   3   4   8        2.85        3.58      2.30 o 
   4   4   8        4.54        3.55      1.09 o 
   5   4   8      403.55      346.23     19.18 o 
   6   4   8       27.36       25.85      2.90 o 
   7   4   8       16.38       16.41      2.29 o 
   8   4   8       30.49       29.88      5.63 o 
  -4   5   8       53.31       55.60      7.94 o 
  -3   5   8       21.44       18.60      4.88 o 
  -2   5   8       95.04       96.45      9.25 o 
  -1   5   8       25.82       17.65      3.11 o 
   0   5   8        3.19        3.44      2.62 o 
   1   5   8      122.94      120.10      3.48 o 
   2   5   8      939.59     1016.12     13.25 o 
   3   5   8       50.39       51.47      3.17 o 
   4   5   8      103.11       89.80      4.27 o 
   5   5   8       57.85       53.77      3.93 o 
   6   5   8        0.00        0.75      1.81 o 
   7   5   8       10.89        9.13      3.38 o 
   8   5   8       48.72       51.75      7.75 o 
  -3   6   8        6.76        5.62      6.28 o 
  -2   6   8        8.55        8.71      3.62 o 
  -1   6   8        0.28        1.09      1.32 o 
   0   6   8        0.48        0.24      0.90 o 
   1   6   8       37.66       35.93      3.89 o 
   2   6   8      546.70      553.23     26.05 o 
   3   6   8      337.13      341.58     21.71 o 
   4   6   8       11.72       10.21      2.44 o 
   5   6   8      152.42      153.75     13.34 o 
   6   6   8        1.08        0.23      1.20 o 
   7   6   8        5.70        3.58      6.64 o 
   8   6   8        1.36        1.95      3.89 o 
  -3   7   8       40.65       38.95      4.91 o 
  -2   7   8        1.87        2.41      3.33 o 
  -1   7   8       56.38       52.06      6.72 o 
   0   7   8      200.84      188.30     26.40 o 
   1   7   8       66.74       67.09      9.58 o 
   2   7   8        3.92        3.32      6.02 o 
   3   7   8      177.65      172.72     13.72 o 
   4   7   8       25.69       26.95      4.21 o 
   5   7   8      130.28      132.95      9.39 o 
   6   7   8       37.37       41.99      5.25 o 
   7   7   8       14.45       11.47      5.42 o 
  -1   8   8        6.38        3.07      7.02 o 
   0   8   8        0.10        0.29      1.74 o 
   1   8   8       11.67        8.49     12.41 o 
   2   8   8      259.02      244.77     18.99 o 
   3   8   8      344.86      361.02     26.63 o 
   4   8   8       23.22       23.54      3.59 o 
   5   8   8        1.99        1.65      1.92 o 
   6   8   8       61.45       54.77      7.79 o 
   0   9   8       34.86        5.41      7.78 o 
   1   9   8       89.91       99.15     16.07 o 
   2   9   8       34.52       35.84     10.90 o 
   3   9   8       25.67       24.51      6.06 o 
   4   9   8        0.22        0.01      1.87 o 
   5   9   8        8.29        4.97      9.00 o 
  -3  -5   9       54.03       56.81      5.36 o 
  -2  -5   9        0.09        0.17      1.06 o 
  -1  -5   9        3.55        2.76      3.54 o 
   0  -5   9       64.80       63.25      4.91 o 
   1  -5   9        0.00        0.24      1.05 o 
   2  -5   9        0.18        0.54      1.13 o 
   3  -5   9        9.68        6.82     13.62 o 
  -4  -4   9        7.97        7.18      3.13 o 
  -3  -4   9        2.84        3.32      3.12 o 
  -2  -4   9        1.65        1.18      1.71 o 
  -1  -4   9        3.86        4.20      3.78 o 
   0  -4   9      206.70      211.40     16.89 o 
   1  -4   9       94.15       96.88      7.52 o 
   2  -4   9       68.52       69.04      4.77 o 
   3  -4   9       11.25       11.09      3.34 o 
   4  -4   9        7.31        6.90     10.22 o 
  -4  -3   9       77.22       84.35     10.37 o 
  -3  -3   9       87.73       81.96      4.76 o 
  -2  -3   9       38.34       36.70      3.85 o 
  -1  -3   9        4.40        4.22      3.76 o 
   0  -3   9       48.73       46.68      5.04 o 
   1  -3   9      130.16      139.99     11.07 o 
   2  -3   9        1.34        2.28      3.73 o 
   3  -3   9        5.43        4.76      8.56 o 
   4  -3   9       26.34       35.27      5.75 o 
   5  -3   9        7.07        4.61     10.00 o 
  -5  -2   9       74.03       77.46      7.15 o 
  -4  -2   9        8.65        6.09      9.04 o 
  -3  -2   9        6.15        6.54      1.86 o 
  -2  -2   9        2.32        3.34      2.12 o 
  -1  -2   9        0.99        1.16      1.08 o 
   0  -2   9      168.08      160.23      8.70 o 
   1  -2   9      165.27      177.77      9.04 o 
   2  -2   9      146.66      161.46     15.13 o 
   3  -2   9      144.36      140.08     13.56 o 
   4  -2   9       99.93      100.60     10.68 o 
   5  -2   9       34.13       36.34      4.12 o 
   6  -2   9       26.34       23.32      4.35 o 
  -5  -1   9        5.66        5.97      9.89 o 
  -4  -1   9       16.85       16.16      3.57 o 
  -3  -1   9        0.80        2.85      2.05 o 
  -2  -1   9       42.24       36.20      3.24 o 
  -1  -1   9      147.62      148.91      8.01 o 
   0  -1   9       11.42       11.76      1.56 o 
   1  -1   9      506.74      522.87     19.61 o 
   2  -1   9        0.46        0.84      0.81 o 
   3  -1   9        0.20        0.70      0.79 o 
   4  -1   9       43.98       45.33      3.61 o 
   5  -1   9       50.34       51.59      6.74 o 
   6  -1   9        2.82        2.54      3.08 o 
   7  -1   9       91.79      103.38      8.25 o 
  -5   0   9       95.57      121.78     15.24 o 
  -4   0   9        1.73        2.38      4.51 o 
  -3   0   9        1.59        2.15      2.68 o 
  -2   0   9       64.12       76.59      5.10 o 
  -1   0   9       26.84       27.49      2.03 o 
   0   0   9       98.42       94.08      4.40 o 
   1   0   9      890.24      886.53     17.38 o 
   2   0   9      175.32      181.66      8.00 o 
   3   0   9       42.70       39.00      3.09 o 
   4   0   9      477.36      477.87     22.70 o 
   5   0   9        5.82        2.31      1.23 o 
   6   0   9       41.23       43.63      4.02 o 
   7   0   9        4.74        4.18      6.02 o 
  -5   1   9      160.53      176.48     19.92 o 
  -4   1   9       25.00       28.59      4.78 o 
  -3   1   9        0.12        0.84      1.39 o 
  -2   1   9       52.73       35.02      4.24 o 
  -1   1   9       66.36       47.32      2.62 o 
   0   1   9       59.12       60.12      2.49 o 
   1   1   9      452.22      474.10     10.91 o 
   2   1   9      455.70      463.35      9.92 o 
   3   1   9      199.05      213.69      5.64 o 
   4   1   9        7.24        4.52      1.72 o 
   5   1   9       53.26       50.53      4.16 o 
   6   1   9       11.23        9.31      2.03 o 
   7   1   9       38.99       45.34      3.90 o 
   8   1   9      119.27      124.28      6.95 o 
  -5   2   9       19.05       20.23      4.55 o 
  -4   2   9      102.18      131.65      8.96 o 
  -3   2   9       43.04       38.36      5.29 o 
  -2   2   9       10.88        9.07      8.00 o 
  -1   2   9      109.00      110.35      6.91 o 
   0   2   9        0.56        0.93      0.88 o 
   1   2   9      630.92      609.27     17.28 o 
   2   2   9     1261.76     1304.47     38.48 o 
   3   2   9       76.21       75.35      3.39 o 
   4   2   9        1.65        0.65      0.68 o 
   5   2   9      393.52      344.75     18.09 o 
   6   2   9       57.73       62.46      5.87 o 
   7   2   9        0.69        0.72      0.98 o 
   8   2   9       91.96       97.22      5.98 o 
  -5   3   9       23.90       22.69      4.33 o 
  -4   3   9      157.01      168.10     10.34 o 
  -3   3   9       70.16       76.38      9.08 o 
  -2   3   9      125.27      118.27     10.58 o 
  -1   3   9      155.24      106.00      6.88 o 
   0   3   9      191.48      180.49      7.65 o 
   1   3   9       35.86       35.96      3.15 o 
   2   3   9     1554.13     1596.21     41.54 o 
   3   3   9        6.98       10.04      1.77 o 
   4   3   9      149.75      133.96      6.55 o 
   5   3   9      109.44      107.37      6.61 o 
   6   3   9        0.22        0.91      1.18 o 
   7   3   9       10.90       10.51      2.01 o 
   8   3   9       53.54       66.17      4.80 o 
  -4   4   9      189.73      219.72     16.55 o 
  -3   4   9        7.40        5.87      4.90 o 
  -2   4   9        0.22        1.41      3.21 o 
  -1   4   9       18.15       22.60      3.27 o 
   0   4   9        0.01        0.28      0.90 o 
   1   4   9       61.11       59.61      4.13 o 
   2   4   9      808.54      846.47     30.30 o 
   3   4   9      595.17      602.85     12.08 o 
   4   4   9        8.68        7.81      1.35 o 
   5   4   9       72.69       57.15      4.26 o 
   6   4   9        0.65        0.40      0.41 o 
   7   4   9        0.32        0.56      0.82 o 
   8   4   9        9.06        8.61      3.62 o 
  -4   5   9       20.80       21.33      4.77 o 
  -3   5   9       66.78       69.45      6.62 o 
  -2   5   9        6.07        9.15      3.51 o 
  -1   5   9      132.19      125.24     11.19 o 
   0   5   9      464.80      445.67     27.32 o 
   1   5   9        0.21        0.02      1.27 o 
   2   5   9        5.23        4.99      1.89 o 
   3   5   9      361.11      257.36     44.92 o 
   4   5   9       21.49       22.38      1.89 o 
   5   5   9      105.64      107.90      9.87 o 
   6   5   9       40.83       39.58      5.55 o 
   7   5   9       12.66        9.68      3.87 o 
   8   5   9       59.51       71.02      7.09 o 
  -3   6   9       71.18       84.20     10.69 o 
  -2   6   9       13.31       15.20      3.73 o 
  -1   6   9        0.95        0.94      1.18 o 
   0   6   9        8.98        8.75      6.33 o 
   1   6   9       23.65       20.51      3.78 o 
   2   6   9      193.54      192.13     18.20 o 
   3   6   9      338.05      366.58     30.78 o 
   4   6   9       32.36       31.18      4.17 o 
   5   6   9        0.50        2.06      2.16 o 
   6   6   9       50.23       38.81      4.81 o 
   7   6   9       24.20       26.70      4.89 o 
  -2   7   9        2.38        1.76      7.04 o 
  -1   7   9        7.22        6.80      3.06 o 
   0   7   9       42.24       36.59      6.17 o 
   1   7   9      235.63      258.88     34.51 o 
   2   7   9       12.92       13.88      3.89 o 
   3   7   9       55.78       50.35      8.95 o 
   4   7   9        0.14        0.24      1.11 o 
   5   7   9        0.52        0.72      1.19 o 
   6   7   9       27.59       23.76      4.51 o 
   7   7   9        7.47        4.48      8.27 o 
  -1   8   9        1.42        0.37      1.72 o 
   0   8   9        0.34        0.45      1.00 o 
   1   8   9        2.52        2.95      4.38 o 
   2   8   9        7.89        4.39      9.82 o 
   3   8   9      158.74      161.43     11.10 o 
   4   8   9       38.19       39.15      6.10 o 
   5   8   9        2.83        2.64      4.81 o 
   6   8   9       13.85        9.91      2.91 o 
   1   9   9        6.29        4.22      7.89 o 
   2   9   9       20.00       20.47      4.62 o 
   3   9   9       27.31       20.97      5.42 o 
   4   9   9        1.70        0.53      1.64 o 
   5   9   9        4.04        2.14      5.20 o 
  -1  -5  10        0.19        0.54      1.13 o 
   0  -5  10       43.84       42.73      4.41 o 
   1  -5  10      134.68      142.84      7.61 o 
  -3  -4  10        0.23        0.53      0.91 o 
  -2  -4  10        6.99        4.97      7.86 o 
  -1  -4  10        4.27        3.57      5.64 o 
   0  -4  10       65.27       63.20      4.68 o 
   1  -4  10       69.76       68.72      4.82 o 
   2  -4  10        2.36        2.01      2.83 o 
   3  -4  10       30.84       29.33      6.48 o 
  -4  -3  10        0.42        0.58      1.28 o 
  -3  -3  10        0.39        0.21      1.60 o 
  -2  -3  10       57.01       52.02      4.91 o 
  -1  -3  10       41.92       45.49      4.25 o 
   0  -3  10        0.01        0.38      0.76 o 
   1  -3  10      273.48      272.50     14.09 o 
   2  -3  10        1.59        1.44      2.39 o 
   3  -3  10        0.68        1.48      2.24 o 
   4  -3  10        2.18        1.92      5.49 o 
   5  -3  10        0.04        0.14      1.49 o 
  -4  -2  10       19.70       19.72      5.32 o 
  -3  -2  10        8.54        7.13      2.94 o 
  -2  -2  10       18.88       19.96      2.81 o 
  -1  -2  10       11.37       10.91      1.61 o 
   0  -2  10       44.60       45.98      3.78 o 
   1  -2  10      338.41      387.13     27.70 o 
   2  -2  10        6.99        7.76      7.37 o 
   3  -2  10       18.90       17.36      4.18 o 
   4  -2  10       93.70       77.32      7.55 o 
   5  -2  10        6.26        4.16      3.61 o 
   6  -2  10       24.06       25.32      4.28 o 
  -4  -1  10        0.93        0.22      2.81 o 
  -3  -1  10       11.71       12.17      2.88 o 
  -2  -1  10       74.46       71.78      8.25 o 
  -1  -1  10       38.74       36.50      3.47 o 
   0  -1  10        0.40        0.63      0.56 o 
   1  -1  10       57.86       49.12      3.48 o 
   2  -1  10      251.14      245.78     15.54 o 
   3  -1  10      130.18      141.91     10.82 o 
   4  -1  10        0.10        0.31      1.14 o 
   5  -1  10        0.04        0.58      0.96 o 
   6  -1  10        2.18        1.66      2.27 o 
  -4   0  10      104.86      121.32      8.76 o 
  -3   0  10       16.47       16.11      3.13 o 
  -2   0  10       57.12       57.94      6.19 o 
  -1   0  10       37.43       32.47      2.76 o 
   0   0  10        1.19        1.33      1.22 o 
   1   0  10      143.40      138.40      7.39 o 
   2   0  10      335.95      331.27     19.36 o 
   3   0  10       25.80       23.41      2.46 o 
   4   0  10       94.17       97.16      6.74 o 
   5   0  10      137.55      122.09     10.05 o 
   6   0  10       10.96       11.44      3.41 o 
   7   0  10        5.42        4.43      6.90 o 
  -4   1  10       27.93       28.58      4.56 o 
  -3   1  10        3.02        1.52      3.21 o 
  -2   1  10      118.21      121.64     10.67 o 
  -1   1  10      106.24       99.57      8.58 o 
   0   1  10       32.91       23.51      6.59 o 
   1   1  10      224.64      240.48     11.04 o 
   2   1  10      490.68      439.46     27.60 o 
   3   1  10        3.68        4.67      3.28 o 
   4   1  10       60.62       53.82      4.02 o 
   5   1  10        6.40        6.07      4.15 o 
   6   1  10       23.34       27.58      3.26 o 
   7   1  10        6.16        5.13      4.74 o 
  -4   2  10      103.52      121.02     14.67 o 
  -3   2  10        0.14        0.35      1.36 o 
  -2   2  10        5.56        5.64      6.62 o 
  -1   2  10        3.11        3.68      3.90 o 
   0   2  10       14.04       16.06      2.44 o 
   1   2  10        0.59        0.80      0.67 o 
   2   2  10       99.57       99.39      4.50 o 
   3   2  10       46.84       42.23      3.07 o 
   4   2  10      135.98      129.37      7.35 o 
   5   2  10        3.01        5.00      3.35 o 
   6   2  10        8.18        5.11      2.98 o 
   7   2  10        7.41        9.66      1.89 o 
  -4   3  10       16.27       13.11      3.98 o 
  -3   3  10        0.13        0.21      1.38 o 
  -2   3  10        0.05        0.50      1.39 o 
  -1   3  10       62.90       60.60      6.31 o 
   0   3  10      132.22      113.65      8.74 o 
   1   3  10       49.44       45.50      4.92 o 
   2   3  10      120.72      121.13      5.14 o 
   3   3  10      167.25      158.91      8.44 o 
   4   3  10       12.15       10.83      1.88 o 
   5   3  10        5.57        3.58      2.77 o 
   6   3  10        2.18        1.13      1.18 o 
   7   3  10       10.03        6.95      2.21 o 
   8   3  10        9.78       11.65      2.16 o 
  -4   4  10       12.67        9.45      6.87 o 
  -3   4  10       89.55      101.33      8.05 o 
  -2   4  10        4.40        5.48      5.39 o 
  -1   4  10       28.27       26.09      4.00 o 
   0   4  10        0.87        0.30      1.15 o 
   1   4  10       30.09       28.08      3.46 o 
   2   4  10        0.53        1.13      1.36 o 
   3   4  10        2.57        1.91      1.61 o 
   4   4  10       14.46       16.87      1.94 o 
   5   4  10       39.34       42.18      3.80 o 
   6   4  10       20.95       17.55      2.27 o 
   7   4  10        2.92        2.44      2.20 o 
   8   4  10       38.69       41.31      5.55 o 
  -3   5  10       20.63       22.08      4.46 o 
  -2   5  10       12.39       11.45      2.87 o 
  -1   5  10        0.06        0.35      1.29 o 
   0   5  10        6.00        8.27      3.80 o 
   1   5  10       43.61       42.95      4.62 o 
   2   5  10      107.98       92.43     12.04 o 
   3   5  10        0.10        0.50      0.90 o 
   4   5  10       11.79       13.01      1.78 o 
   5   5  10       30.19       35.56      5.96 o 
   7   5  10        0.66        0.85      2.18 o 
  -2   6  10        0.73        0.46      1.13 o 
  -1   6  10       16.04       12.37      3.84 o 
   0   6  10        0.33        0.13      1.15 o 
   1   6  10       10.50       11.75      2.87 o 
   2   6  10       11.72       14.41      5.74 o 
   3   6  10        0.18        0.08      2.40 o 
   4   6  10       19.93       19.26      3.34 o 
   5   6  10       21.25       23.09      3.54 o 
   6   6  10        1.28        0.48      1.84 o 
   7   6  10       13.53       14.43      3.39 o 
  -1   7  10       10.54       10.74      3.31 o 
   0   7  10        0.30        0.50      1.79 o 
   1   7  10       57.45       64.42      7.83 o 
   2   7  10        1.83        2.30      3.17 o 
   3   7  10        3.13        2.00      3.39 o 
   4   7  10        8.44        7.45      9.99 o 
   5   7  10        9.26        6.06      7.43 o 
   6   7  10        7.20        5.11      8.39 o 
   7   7  10       19.12       24.01      4.31 o 
   0   8  10        0.05        0.68      2.56 o 
   1   8  10        3.17        3.27      5.04 o 
   2   8  10        0.63        1.06      3.09 o 
   3   8  10       20.82       25.74      5.20 o 
   4   8  10        6.86        9.59      3.67 o 
   5   8  10        2.57        1.38      3.04 o 
   6   8  10        2.79        4.57      3.59 o 
   2   9  10       61.27       62.12      8.26 o 
   3   9  10        1.41        0.59      1.42 o 
   4   9  10       13.89       12.48      4.35 o 
  -1  -4  11        1.61        1.44      1.40 o 
   0  -4  11       24.85       23.33      4.14 o 
   1  -4  11       95.68       93.92      6.19 o 
   2  -4  11        0.12        0.29      1.00 o 
  -2  -3  11       33.70       37.33      8.13 o 
  -1  -3  11        4.52        3.61      5.78 o 
   0  -3  11       19.05       18.40      2.82 o 
   1  -3  11        5.85        7.49      2.58 o 
   2  -3  11       52.63       51.72      4.46 o 
   3  -3  11      117.56      137.07     21.00 o 
   4  -3  11        3.32        2.06      4.39 o 
  -3  -2  11       20.07       23.98      5.07 o 
  -2  -2  11       40.83       39.52      4.54 o 
  -1  -2  11        7.24        5.71      5.45 o 
   0  -2  11        4.62        4.69      2.13 o 
   1  -2  11       12.92       11.09      2.82 o 
   2  -2  11       87.50       92.11      9.24 o 
   3  -2  11       21.51       21.95      6.19 o 
   4  -2  11       66.19       67.72      7.36 o 
   5  -2  11       51.42       43.35      6.22 o 
  -3  -1  11        0.58        0.84      2.79 o 
  -2  -1  11       33.57       41.41      4.68 o 
  -1  -1  11       18.84       17.85      3.80 o 
   0  -1  11        1.50        0.85      0.93 o 
   1  -1  11      239.70      231.61     17.00 o 
   2  -1  11       54.13       49.14      5.47 o 
   3  -1  11        8.22        8.12      9.34 o 
   4  -1  11       54.33       46.50      5.80 o 
   5  -1  11        4.94        2.84      2.91 o 
   6  -1  11        0.87        1.25      2.36 o 
  -4   0  11        6.42        3.61      8.14 o 
  -3   0  11        1.18        1.84      3.30 o 
  -2   0  11        0.01        0.21      1.12 o 
  -1   0  11        7.30        5.80      6.50 o 
   0   0  11       16.39       16.79      3.15 o 
   1   0  11        2.79        3.41      2.40 o 
   2   0  11        0.09        0.22      0.79 o 
   3   0  11       17.24       16.71      2.69 o 
   4   0  11       20.45       19.51      2.79 o 
   5   0  11        4.85        4.78      5.16 o 
   6   0  11       20.38       18.89      3.79 o 
  -4   1  11       47.00       44.27      5.73 o 
  -3   1  11        1.33        1.25      2.70 o 
  -2   1  11        2.69        2.93      4.34 o 
  -1   1  11        1.45        1.83      2.32 o 
   0   1  11        6.08        5.80      2.15 o 
   1   1  11       48.87       45.42      3.26 o 
   2   1  11      189.98      184.35     12.00 o 
   3   1  11       33.03       30.56      2.81 o 
   4   1  11       20.88       21.22      2.70 o 
   5   1  11        1.05        0.34      0.73 o 
   6   1  11        9.68        5.39      2.28 o 
   7   1  11        2.29        1.45      2.17 o 
  -4   2  11       66.25       68.67      7.27 o 
  -3   2  11       38.78       34.32      4.70 o 
  -2   2  11       10.99       18.35      3.54 o 
  -1   2  11       15.18       11.65      2.42 o 
   0   2  11        6.38        4.64      3.90 o 
   1   2  11       48.81       46.60      4.81 o 
   2   2  11       50.60       51.69      4.91 o 
   3   2  11        3.46        3.42      2.68 o 
   4   2  11        1.87        1.86      1.65 o 
   5   2  11        0.32        0.43      0.64 o 
   6   2  11       17.85       16.25      2.28 o 
   7   2  11        0.07        0.45      1.26 o 
  -3   3  11       16.09       19.62      4.23 o 
  -2   3  11        8.04        5.67      8.16 o 
  -1   3  11       16.67       15.14      2.86 o 
   0   3  11       53.83       48.09      5.85 o 
   1   3  11        2.94        2.34      2.42 o 
   2   3  11       46.05       42.02      4.24 o 
   3   3  11        7.61        8.42      1.55 o 
   4   3  11       37.15       37.02      3.45 o 
   5   3  11       22.11       23.82      3.02 o 
   6   3  11        0.61        0.23      0.91 o 
   7   3  11        7.94        3.29      4.74 o 
  -3   4  11        2.14        2.43      4.28 o 
  -2   4  11        0.00        0.04      1.43 o 
  -1   4  11        8.41        2.85      3.47 o 
   0   4  11       12.55       10.91      4.00 o 
   1   4  11       12.85       12.83      3.24 o 
   2   4  11       13.36       15.03      4.29 o 
   3   4  11        5.33        5.84      4.95 o 
   4   4  11        6.34        4.89      3.92 o 
   5   4  11       13.55       13.85      2.07 o 
   6   4  11        8.90        6.31      1.93 o 
   7   4  11       21.08       23.00      5.12 o 
  -2   5  11        0.63        0.83      1.74 o 
  -1   5  11        0.07        0.53      1.28 o 
   0   5  11        2.30        1.02      1.68 o 
   1   5  11      122.98      121.87     12.19 o 
   2   5  11        0.01        0.33      0.69 o 
   3   5  11       17.85       15.80      2.57 o 
   4   5  11       15.09       11.85      1.88 o 
   5   5  11       23.32       23.15      3.58 o 
   6   5  11        7.83        8.74      7.28 o 
   7   5  11       10.18       13.83      4.36 o 
  -2   6  11        0.63        0.48      1.22 o 
  -1   6  11        0.16        0.48      0.78 o 
   0   6  11        1.07        2.14      3.76 o 
   1   6  11        0.30        0.34      0.73 o 
   2   6  11        2.58        2.94      5.56 o 
   3   6  11       32.82       37.18      6.08 o 
   4   6  11        0.18        0.58      1.48 o 
   5   6  11        9.50        8.64     14.20 o 
   6   6  11        6.35        4.03      2.82 o 
   7   6  11        0.29        0.24      1.06 o 
  -1   7  11       20.36       19.23      4.76 o 
   0   7  11        3.17        2.38      5.89 o 
   1   7  11        2.92        3.00      3.81 o 
   2   7  11       75.25       79.73      8.53 o 
   3   7  11        1.71        1.85      3.48 o 
   4   7  11       24.24       24.90      6.00 o 
   5   7  11       13.05       12.15      4.27 o 
   6   7  11        0.51        0.65      2.96 o 
   1   8  11       30.77       32.98      6.51 o 
   2   8  11       25.87       27.71      6.77 o 
   3   8  11       10.93       13.46      4.18 o 
   4   8  11        1.31        0.79      2.83 o 
   5   8  11        0.91        0.48      1.87 o 
   0  -3  12        2.40        1.52      4.85 o 
   1  -3  12       42.84       46.84      4.10 o 
   2  -3  12       23.25       23.32      3.09 o 
  -2  -2  12        1.03        1.01      1.95 o 
  -1  -2  12        0.77        0.49      2.25 o 
   0  -2  12        0.47        0.99      2.43 o 
   1  -2  12       12.22       14.21      2.31 o 
   2  -2  12       24.33       25.66      3.08 o 
   3  -2  12       26.44       28.32      6.71 o 
   4  -2  12       14.25       16.41      4.08 o 
  -2  -1  12       41.28       49.21      7.91 o 
  -1  -1  12       18.18       20.44      3.24 o 
   0  -1  12        0.78        0.70      1.02 o 
   1  -1  12        0.16        0.22      0.93 o 
   2  -1  12       26.04       25.05      2.88 o 
   3  -1  12       51.75       52.92      6.17 o 
   4  -1  12        1.43        1.25      2.23 o 
   5  -1  12       16.44       20.68      4.45 o 
  -3   0  12       38.46       34.98      5.25 o 
  -2   0  12        1.07        1.82      2.89 o 
  -1   0  12        1.49        1.07      1.56 o 
   0   0  12       28.05       30.75      3.72 o 
   1   0  12       23.10       21.01      2.85 o 
   2   0  12       84.27       82.29      5.77 o 
   3   0  12        8.15        7.00      2.06 o 
   4   0  12       35.98       38.04      5.55 o 
   5   0  12       30.26       31.67      5.08 o 
   6   0  12        7.19        3.16      5.86 o 
  -3   1  12        0.66        0.48      2.28 o 
  -2   1  12        3.53        4.45      7.13 o 
  -1   1  12       53.63       62.28      5.26 o 
   0   1  12       45.90       44.30      4.49 o 
   1   1  12        5.69        5.06      3.66 o 
   2   1  12       15.18       19.02      3.21 o 
   3   1  12        4.25        4.03      2.86 o 
   4   1  12        0.05        0.15      0.66 o 
   5   1  12       66.49       66.10      3.91 o 
   6   1  12       12.64       11.38      3.18 o 
  -3   2  12        3.76        4.11      7.69 o 
  -2   2  12        5.88        3.53      5.12 o 
  -1   2  12        6.19        3.39      4.41 o 
   0   2  12       33.70       31.85      4.53 o 
   1   2  12        0.08        0.21      0.83 o 
   2   2  12       10.08       12.08      2.96 o 
   3   2  12       16.02       15.61      2.50 o 
   4   2  12        0.46        0.34      0.61 o 
   5   2  12       49.95       54.85      3.72 o 
   6   2  12        0.96        0.95      1.10 o 
  -3   3  12        0.84        1.38      2.27 o 
  -2   3  12        8.67        9.80      3.55 o 
  -1   3  12        6.92        9.89      2.81 o 
   0   3  12        0.10        1.11      1.08 o 
   1   3  12       53.82       51.13      8.95 o 
   2   3  12       23.40       24.37      4.88 o 
   3   3  12       97.52       99.70     10.08 o 
   4   3  12        0.39        0.53      0.84 o 
   5   3  12        0.01        0.20      0.71 o 
   6   3  12       58.38       60.04      6.34 o 
   7   3  12       35.67       35.76      3.36 o 
  -2   4  12        0.29        1.02      2.15 o 
  -1   4  12        1.97        1.06      1.62 o 
   0   4  12        0.03        0.35      1.29 o 
   1   4  12       13.79       12.65      3.42 o 
   2   4  12        4.52        4.16      4.16 o 
   3   4  12       58.52       59.92      6.65 o 
   4   4  12        0.14        0.30      0.67 o 
   5   4  12        7.25        9.05      1.73 o 
   6   4  12        1.92        1.51      2.59 o 
   7   4  12       24.02       27.57      4.16 o 
  -2   5  12        3.28        2.58      4.27 o 
  -1   5  12       26.89       30.71      5.06 o 
   0   5  12        0.53        1.21      1.47 o 
   1   5  12       82.40      100.68      7.82 o 
   2   5  12       36.29       39.16      4.26 o 
   3   5  12       24.02       25.57      3.35 o 
   4   5  12       44.55       42.75      6.27 o 
   5   5  12        0.19        0.38      2.03 o 
   6   5  12       31.27       29.93      7.15 o 
  -1   6  12        0.96        0.64      2.22 o 
   0   6  12       18.83       19.56      5.66 o 
   1   6  12       30.58       32.38      6.29 o 
   2   6  12       31.06       36.69      6.06 o 
   3   6  12       28.64       28.01      5.21 o 
   4   6  12        8.56        8.06     12.01 o 
   5   6  12        7.74        5.81     11.16 o 
   6   6  12       29.21       34.36      6.75 o 
   0   7  12       69.71       82.44      9.21 o 
   1   7  12       82.84       97.62     16.33 o 
   2   7  12       38.69       39.25      8.51 o 
   3   7  12        1.05        1.69      2.65 o 
   4   7  12        1.49        1.61      3.03 o 
   5   7  12        0.05        0.60      4.22 o 
   3   8  12        1.83        1.48      4.20 o 
   1  -2  13       35.57       40.85      6.56 o 
  -1  -1  13        0.50        0.79      2.23 o 
   0  -1  13        0.97        1.53      2.65 o 
   1  -1  13        3.00        2.95      6.37 o 
   2  -1  13       12.47       12.67      3.50 o 
   3  -1  13       11.24       12.53      3.93 o 
   4  -1  13        2.06        1.30      3.39 o 
  -1   0  13       22.14       24.46      4.42 o 
   0   0  13        0.02        0.33      1.07 o 
   1   0  13        7.89        8.31      2.47 o 
   2   0  13        0.20        0.35      1.45 o 
   3   0  13       42.26       45.06      6.13 o 
   4   0  13       41.35       46.40      8.81 o 
   5   0  13        5.25        3.66      6.85 o 
  -2   1  13       10.98       11.61      3.91 o 
  -1   1  13       25.59       29.18      4.74 o 
   0   1  13       80.42      102.59      6.48 o 
   1   1  13        1.14        0.68      1.09 o 
   2   1  13        2.10        1.66      1.95 o 
   3   1  13        7.92        5.55      6.48 o 
   4   1  13       17.71       19.36      2.75 o 
   5   1  13        0.04        0.41      1.41 o 
  -2   2  13       49.21       66.19      6.36 o 
  -1   2  13        8.26        8.05      2.50 o 
   0   2  13       33.67       42.21      4.58 o 
   1   2  13        0.94        1.50      1.55 o 
   2   2  13       30.03       34.03      3.63 o 
   3   2  13       70.93       75.05      5.46 o 
   4   2  13       19.38       22.32      2.91 o 
   5   2  13       41.49       41.06      4.50 o 
   6   2  13       65.66       63.72      4.18 o 
  -2   3  13       34.66       42.52      5.28 o 
  -1   3  13       13.43       16.08      3.76 o 
   0   3  13       41.68       50.00      4.87 o 
   1   3  13      270.99      286.76     17.70 o 
   2   3  13       35.11       40.55      4.27 o 
   3   3  13        1.70        1.46      2.07 o 
   4   3  13        2.14        2.79      4.55 o 
   5   3  13        2.07        1.23      1.75 o 
   6   3  13       63.40       66.69      4.39 o 
  -1   4  13        4.09        3.23      7.61 o 
   0   4  13       70.52       82.57      6.26 o 
   1   4  13        0.59        1.17      1.43 o 
   2   4  13       75.16       80.14      5.47 o 
   3   4  13       24.88       23.57      3.20 o 
   4   4  13       55.94       65.88      6.26 o 
   5   4  13       76.31       83.98      9.45 o 
   6   4  13        7.00        4.03     10.14 o 
  -1   5  13      113.21      120.52      8.12 o 
   0   5  13        3.26        2.04      4.85 o 
   1   5  13      146.11      188.65      9.10 o 
   2   5  13       89.80       86.91      5.90 o 
   3   5  13       23.45       25.58     17.04 o 
   4   5  13       27.85       31.64      5.65 o 
   5   5  13       24.75       29.06      7.03 o 
   6   5  13       84.08       87.01      9.89 o 
   0   6  13       38.64       43.97      7.24 o 
   1   6  13       49.65       56.93      8.61 o 
   2   6  13        3.61        5.01      7.13 o 
   3   6  13       11.67       18.46      5.64 o 
   4   6  13       82.53       94.23     15.64 o 
   5   6  13       53.87       60.33      7.79 o 
   2   7  13      103.45      120.07     11.38 o 
   3   7  13        0.26        0.17      1.77 o 
   4   7  13        0.00        0.23      2.18 o 
   1   0  14        0.87        1.20      4.75 o 
   2   0  14        5.77        4.50     10.76 o 
   3   0  14       50.81       58.06      7.06 o 
   0   1  14       20.75       23.82      3.57 o 
   1   1  14      249.24      277.58     15.98 o 
   2   1  14       16.07       18.52      3.44 o 
   3   1  14        5.13        3.67      5.47 o 
   4   1  14       10.54       15.18      3.88 o 
   0   2  14       25.87       29.66      5.08 o 
   1   2  14        0.37        0.10      1.71 o 
   2   2  14       13.47       10.79      4.04 o 
   3   2  14       25.82       24.26      3.90 o 
   4   2  14       47.13       59.20      4.54 o 
   0   3  14        6.02        6.39      3.06 o 
   1   3  14       50.45       55.40      7.51 o 
   2   3  14       97.02       96.27     11.14 o 
   3   3  14       14.86       14.96      3.31 o 
   4   3  14       20.28       22.26      3.84 o 
   5   3  14       18.90       19.84      3.01 o 
   0   4  14        9.09       11.83      3.02 o 
   1   4  14       13.37       19.13      3.54 o 
   2   4  14        4.78        5.36      5.29 o 
   3   4  14        3.24        2.73      3.02 o 
   4   4  14       73.28       78.88      5.26 o 
   5   4  14       10.44       13.93      4.01 o 
   1   5  14       38.48       38.55      4.62 o 
   2   5  14       57.81       55.25      6.30 o 
   3   5  14        0.73        0.55      1.59 o 
   4   5  14        5.28        3.52      6.39 o 
                                                 
